# Supplementary material for: Spatial and Temporal Variation of Precipitation Drives the Genome Size Variation in Scolopendra in Chinese Mainland
Source: Ecol Evol. 2024 Nov 18;14(11):e70580. doi: 10.1002/ece3.70580 (PMC11573723; doi:10.1002/ece3.70580)
Supplement: Supplementary file 2 — Table S1. Sample latitude and longitude information and 19 bioclimatic variables for the five filtered Scolopendra species. Table S2. TNB, PNB and P‐SNB for five Scolopendra species. Table S3. Phylogenetic signal for genomics size calculated through Blomberg’s K. Table S4.Statistics describing the relationships shown in Figure 2. Models were fitted using both OLS and PGLS regressions. [file ECE3-14-e70580-s002.xlsx]

## Sheet: table S1
Table S1. Sample latitude and longitude information and 19 bioclimatic variables for the five filtered Scolopendra species.
species	Longitude	Latitude	bio1	bio2	bio3	bio4	bio5	bio6	bio7	bio8	bio9	bio10	bio11	bio12	bio13	bio14	bio15	bio16	bio17	bio18	bio19
Scolopendra_hainanum	108.83	18.7	23.93	6.48	41.56	341.31	30.8	15.2	15.6	25.93	20.12	27.5	19.25	1268	238	19	78.35	671	66	482	67
Scolopendra_hainanum	108.85	18.73	20.8	6.36	41.83	330.6	27.4	12.2	15.2	22.75	16.27	24.27	16.27	1526	287	23	76.43	782	77	614	77
Scolopendra_hainanum	108.88	18.73	20.45	6.38	41.94	328.73	27	11.8	15.2	22.42	15.92	23.87	15.92	1539	290	23	76.59	787	76	625	76
Scolopendra_hainanum	109.65	18.89	22.07	7.08	44.22	329.18	29.1	13.1	16	23.98	17.52	25.45	17.52	1625	291	20	75.42	801	74	669	74
Scolopendra_hainanum	109.69	18.9	20.34	6.89	43.9	325.54	27.1	11.4	15.7	22.23	15.82	23.68	15.82	1704	301	20	75.63	829	74	726	74
Scolopendra_hainanum	109.13	19.09	22.05	6.73	41.82	350.95	29.1	13	16.1	24.08	17.22	25.68	17.22	1444	263	13	80.23	732	48	508	48
Scolopendra_hainanum	109.09	19.12	24.13	7.4	43.27	358.5	31.7	14.6	17.1	26.15	19.22	27.88	19.22	1313	235	11	80.45	664	43	469	43
Scolopendra_hainanum	109.09	19.13	23.45	7.33	43.34	353.27	30.9	14	16.9	25.45	18.6	27.15	18.6	1362	245	11	80.36	688	44	600	44
Scolopendra_hainanum	109.75	19.17	21.53	6.78	41.87	346.3	28.8	12.6	16.2	24.62	16.73	25.12	16.73	1705	297	21	75.24	820	76	725	76
Scolopendra_hainanum	114.17	22.32	22.83	5.69	30.11	502.27	31.4	12.5	18.9	28.27	17.9	28.27	16.23	2268	414	23	80.38	1157	91	1157	105
Scolopendra_hainanum	114.01	22.4	21.98	6.2	31.31	511.76	30.8	11	19.8	27.57	16.83	27.57	15.22	1993	358	26	77.84	1010	90	1010	100
Scolopendra_hainanum	114.06	22.41	22.53	6.2	31.16	514.69	31.4	11.5	19.9	28.13	17.35	28.13	15.73	2028	367	25	78.46	1032	90	1032	99
Scolopendra_hainanum	114.18	22.42	21.42	5.8	29.9	508.44	30.1	10.7	19.4	26.95	16.32	26.95	14.7	2073	374	26	77.65	1040	91	1040	106
Scolopendra_hainanum	114.18	22.43	21.76	5.78	29.66	511.8	30.5	11	19.5	27.32	16.62	27.32	14.98	2099	382	26	78.14	1059	93	1059	106
Scolopendra_hainanum	114.19	22.43	21.69	5.74	29.6	510.95	30.4	11	19.4	27.23	16.57	27.23	14.93	2091	379	26	77.97	1052	92	1052	106
Scolopendra_hainanum	114.27	22.43	22.4	5.58	28.89	513.29	31.1	11.8	19.3	27.97	17.35	27.97	15.63	2100	369	25	77.62	1046	93	1046	106
Scolopendra_hainanum	114.1	22.44	22.68	6.33	31.67	512.39	31.6	11.6	20	28.23	17.52	28.23	15.9	2069	375	25	79.09	1059	90	1059	100
Scolopendra_hainanum	114.18	22.44	22.16	5.82	29.53	516.46	31	11.3	19.7	27.77	16.97	27.77	15.33	2124	387	26	78.59	1075	94	1075	106
Scolopendra_hainanum	114.16	22.45	22.37	5.95	29.9	519.43	31.3	11.4	19.9	28	17.13	28	15.48	2118	384	26	79.06	1079	92	1079	104
Scolopendra_hainanum	114.18	22.52	22.54	6.53	31.87	521.51	31.6	11.1	20.5	28.2	17.25	28.2	15.62	2055	368	26	78.21	1042	93	1042	103
Scolopendra_hainanum	114.18	22.54	21.93	6.43	31.69	517.63	30.9	10.6	20.3	27.55	16.68	27.55	15.05	2050	366	27	77.41	1033	94	1033	107
Scolopendra_hainanum	114.17	22.55	22.45	6.43	31.5	520.09	31.5	11.1	20.4	28.08	17.17	28.08	15.53	2044	367	26	78.07	1038	93	1038	103
Scolopendra_japonica	113.03	24.93	14.22	7.25	28.32	667.49	26.2	0.6	25.6	17.92	7.28	21.85	5.57	1733	292	44	61.05	802	137	627	194
Scolopendra_japonica	98.83	25.5	16.08	10.18	46.89	436.97	24.5	2.8	21.7	20.7	10.15	20.7	10.15	1256	219	18	70.18	624	79	624	79
Scolopendra_japonica	119.23	26.09	20.4	7.08	27.96	670.12	33.4	8.1	25.3	22.68	14.4	28.37	12.22	1331	250	34	59.97	591	113	367	157
Scolopendra_japonica	127.7	26.12	22.55	4.83	29.07	437.63	30.7	14.1	16.6	23.63	17.2	27.75	17.18	2151	252	110	26.93	669	365	634	431
Scolopendra_japonica	128.25	26.85	21.99	3.88	23.92	452.73	30.1	13.9	16.2	22.93	16.53	27.47	16.43	2099	245	111	25.66	692	361	570	415
Scolopendra_japonica	128.25	26.86	22.58	3.65	23.25	442.92	30.5	14.8	15.7	23.4	17.33	28	17.15	2080	244	109	25.58	686	359	563	413
Scolopendra_japonica	129.32	28.3	18.79	5	26.18	519.94	28.2	9.1	19.1	20.02	12.42	25.13	12.42	2734	411	135	34.62	999	449	714	449
Scolopendra_japonica	118.85	32.04	15.79	8.22	25.13	923.42	31.6	-1.1	32.7	26.85	4.12	26.85	4.12	1049	205	26	59.48	483	107	483	107
Scolopendra_japonica	118.82	32.07	15.61	8.35	25.46	925.47	31.5	-1.3	32.8	26.7	3.9	26.7	3.9	1046	203	27	58.94	480	109	480	109
Scolopendra_japonica	118.85	32.07	14.8	8.24	25.28	916.25	30.6	-2	32.6	25.82	3.25	25.82	3.25	1067	203	27	58.74	488	107	488	107
Scolopendra_japonica	119.08	32.13	14.52	8.03	24.92	912.3	30.2	-2	32.2	25.5	3.05	25.5	3.05	1048	200	26	60.01	483	101	483	101
Scolopendra_japonica	118.93	32.17	15.77	8.02	25.05	912.34	31.3	-0.7	32	26.73	4.32	26.73	4.32	1002	198	25	60.79	464	97	464	97
Scolopendra_japonica	130.93	33.31	15.4	9.79	30.5	827.91	31.7	-0.4	32.1	25.32	7.35	25.52	5.25	1797	322	51	61.41	833	184	683	198
Scolopendra_japonica	130.3	33.54	15.33	6.9	24.73	774.21	29.7	1.8	27.9	24.5	8.22	24.93	5.93	1778	300	61	55.98	778	209	681	209
Scolopendra_japonica	133.61	33.57	17.1	8.39	28.16	765.19	31.4	1.6	29.8	23.23	7.52	26.47	7.52	2062	319	53	55.66	847	198	687	198
Scolopendra_japonica	130.36	33.66	15.95	6.08	22.84	747.93	29.8	3.2	26.6	24.73	7	25.35	7	1604	263	58	51.71	670	201	594	201
Scolopendra_japonica	132.78	33.84	16.25	8.48	27.7	820.02	31.8	1.2	30.6	25.98	6.23	26.38	6.23	1622	261	52	47.91	627	181	563	181
Scolopendra_japonica	135.17	34.2	16.18	7.92	26.93	796.13	31.3	1.9	29.4	22.65	6.53	26.03	6.53	1456	229	41	49.26	532	153	492	153
Scolopendra_japonica	131.18	34.42	14.89	6.56	24.47	739.67	29	2.2	26.8	20.73	8.55	24.27	6.23	1763	284	68	48.37	715	237	615	299
Scolopendra_japonica	135.15	34.66	16.05	8.04	26.72	812.32	31.8	1.7	30.1	22.6	6.32	26.15	6.32	1351	217	42	48.35	515	151	435	151
Scolopendra_japonica	135.85	34.68	14.24	8.91	28.64	825.35	30.3	-0.8	31.1	21.08	4.32	24.45	4.32	1544	236	38	50.45	593	147	556	147
Scolopendra_japonica	139.39	34.79	15.8	6.28	25.4	649.56	28.2	3.5	24.7	22.08	8.12	23.97	7.97	2025	253	80	33.48	656	269	609	357
Scolopendra_japonica	135.47	34.85	14.71	9.14	28.84	841.51	31.3	-0.4	31.7	21.72	4.6	25.13	4.6	1424	215	40	47.47	544	153	485	153
Scolopendra_japonica	135.78	34.97	15.32	9.2	28.93	845.05	32.1	0.3	31.8	22.38	5.18	25.78	5.18	1587	235	49	47.13	609	182	571	182
Scolopendra_japonica	135.99	35.03	15.05	9.34	29.19	848.18	31.9	-0.1	32	22.12	7.25	25.58	4.92	1643	238	61	43.63	615	215	578	215
Scolopendra_japonica	135.7	35.04	14.7	8.78	27.95	846.33	31.3	-0.1	31.4	21.75	4.58	25.2	4.58	1581	228	54	43.74	590	199	554	199
Scolopendra_japonica	135.73	35.04	15.15	9.01	28.51	847.49	31.9	0.3	31.6	25.3	5	25.65	5	1612	232	55	44.36	608	202	573	202
Scolopendra_japonica	138.95	35.14	15.5	9.03	30.29	747.58	30.2	0.4	29.8	24.22	6.42	24.73	6.42	1795	237	58	40.86	643	205	628	205
Scolopendra_japonica	136.9	35.19	15.74	8.89	27.96	844.14	32.1	0.3	31.8	25.68	5.4	26.05	5.4	1984	282	58	48.38	757	208	732	208
Scolopendra_japonica	136.93	35.24	15.55	9.05	28.28	843.05	31.9	-0.1	32	22.52	5.23	25.87	5.23	1939	274	53	49.19	739	194	717	194
Scolopendra_japonica	136.76	35.41	15.34	9.12	28.31	852.81	31.9	-0.3	32.2	22.43	4.9	25.77	4.9	1991	287	62	47.74	765	227	718	227
Scolopendra_japonica	139.55	35.42	15.72	8.29	28.01	763.97	30.5	0.9	29.6	22.65	6.43	25.15	6.43	1663	215	53	41.22	582	180	549	180
Scolopendra_japonica	139.35	35.43	15.45	8.91	29.3	767.56	30.5	0.1	30.4	22.38	6.12	24.88	6.12	1656	217	54	42.74	590	178	572	178
Scolopendra_japonica	139.55	35.43	15.65	8.29	27.92	763.95	30.5	0.8	29.7	22.58	6.37	25.07	6.37	1668	216	52	41.78	587	178	556	178
Scolopendra_japonica	135.45	35.47	13.75	8.71	27.56	856.44	30.6	-1	31.6	24.38	6.92	24.38	3.5	1833	212	126	19.2	544	394	544	424
Scolopendra_japonica	139.45	35.51	15.24	8.83	28.87	777.36	30.4	-0.2	30.6	22.23	5.75	24.78	5.75	1618	214	51	44.85	595	165	570	165
Scolopendra_japonica	139.29	35.53	14.41	8.51	27.99	775.91	29.5	-0.9	30.4	21.43	5	23.98	5	1548	206	49	45.52	573	159	552	159
Scolopendra_japonica	139.75	35.6	15.65	6.92	25.15	735.78	29.7	2.2	27.5	22.52	6.85	24.8	6.85	1473	202	40	43.65	530	145	507	145
Scolopendra_japonica	139.65	35.6	15.61	8.23	27.44	781.06	30.6	0.6	30	22.62	6.1	25.22	6.1	1530	210	43	44.88	559	150	542	150
Scolopendra_japonica	139.75	35.6	15.6	6.91	25.03	738.48	29.7	2.1	27.6	22.47	6.78	24.78	6.78	1477	201	43	42.35	528	152	502	152
Scolopendra_japonica	139.63	35.61	15.59	8.26	27.44	782.47	30.6	0.5	30.1	22.62	6.05	25.22	6.05	1527	209	43	45.17	559	149	542	149
Scolopendra_japonica	139.62	35.62	15.54	8.31	27.51	783.18	30.6	0.4	30.2	22.58	5.98	25.15	5.98	1518	208	43	45.64	558	146	541	146
Scolopendra_japonica	139.75	35.62	15.59	7.08	25.39	746.6	29.8	1.9	27.9	22.48	6.63	24.85	6.63	1468	203	40	44.18	531	143	512	143
Scolopendra_japonica	139.4	35.63	14.72	8.7	28.16	788.53	30	-0.9	30.9	21.8	5.08	24.38	5.08	1520	204	47	47.28	578	151	553	151
Scolopendra_japonica	139.32	35.65	14.44	9.3	29.34	796.07	30.1	-1.6	31.7	21.53	4.72	24.2	4.72	1479	204	44	48.63	570	145	547	145
Scolopendra_japonica	139.72	35.66	15.64	7.42	25.75	766.5	30.2	1.4	28.8	22.6	6.37	25.1	6.37	1461	204	39	45.11	533	140	520	140
Scolopendra_japonica	139.56	35.68	15.16	8.58	27.96	789.2	30.4	-0.3	30.7	22.23	5.52	24.83	5.52	1485	205	42	47.05	558	142	540	142
Scolopendra_japonica	139.7	35.68	15.6	7.89	26.66	779.58	30.5	0.9	29.6	22.62	6.13	25.2	6.13	1461	206	38	46.34	538	136	528	136
Scolopendra_japonica	139.72	35.68	15.63	7.53	25.86	771.82	30.3	1.2	29.1	22.6	6.28	25.13	6.28	1444	204	36	46.33	530	132	520	132
Scolopendra_japonica	139.73	35.68	15.65	7.46	25.72	770.27	30.3	1.3	29	22.62	6.32	25.13	6.32	1442	204	36	46.38	529	131	518	131
Scolopendra_japonica	139.4	35.7	14.72	9.09	28.86	794.85	30.3	-1.2	31.5	21.83	5	24.43	5	1512	206	47	48.89	587	151	563	151
Scolopendra_japonica	139.6	35.74	15.2	8.73	28.15	795.84	30.6	-0.4	31	22.28	5.47	24.93	5.47	1474	206	41	47.9	555	139	550	139
Scolopendra_japonica	139.04	35.85	10.9	9.62	29.77	810.86	26.9	-5.4	32.3	20.85	1.1	20.85	1.1	1380	219	29	58.4	590	109	590	109
Scolopendra_japonica	136.65	35.9	10.98	8.02	24.9	894.58	27.8	-4.4	32.2	21.85	0.1	21.85	0.1	2321	297	123	31.64	819	417	819	417
Scolopendra_japonica	140.13	36.16	12.78	8.73	28.36	788.58	27.8	-3	30.8	19.98	3.17	22.47	3.17	1382	199	32	49.18	530	121	510	121
Scolopendra_japonica	140.09	36.21	13.1	8.67	27.87	796.12	28.3	-2.8	31.1	20.35	3.38	22.88	3.38	1347	191	32	48.36	511	122	490	122
Scolopendra_japonica	136.65	36.31	12	7.56	23.84	882.94	28.6	-3.1	31.7	22.8	4.72	22.8	1.32	2175	255	135	21.46	679	438	679	491
Scolopendra_japonica	136.88	36.64	13.67	8.08	25.74	873.06	30.3	-1.1	31.4	24.37	11.45	24.37	3.1	2089	239	133	20.15	613	405	613	534
Scolopendra_japonica	140.85	38.27	12.43	7.87	25.79	833.38	28.2	-2.3	30.5	22.75	2.45	22.75	2.45	1235	194	40	49.45	520	136	520	136
Scolopendra_japonica	141.42	38.3	11.2	6.5	23.13	783.3	25.4	-2.7	28.1	21.05	1.95	21.05	1.8	1120	162	31	45.24	418	111	418	150
Scolopendra_morsitans	123.6	-10.16	27.11	8.48	71.82	72.11	32.9	21.1	11.8	27.22	26.3	28	26.2	1446	397	2	114.42	973	19	394	26
Scolopendra_morsitans	131.18	-12.52	26.96	10.92	59.01	182.11	34.6	16.1	18.5	27.72	24.23	28.78	24.23	1606	388	1	108.78	1028	5	466	5
Scolopendra_morsitans	132.84	-12.66	28.03	11.63	60.59	178.67	36.9	17.7	19.2	28.6	25.45	30.1	25.45	1521	356	1	114.2	1022	3	408	3
Scolopendra_morsitans	132.9	-12.66	27.99	11.55	61.11	185.25	36.6	17.7	18.9	28.68	25.27	30.03	25.27	1491	350	1	113.55	997	4	403	4
Scolopendra_morsitans	142.08	-12.68	26.15	10.01	61.78	153.22	34.1	17.9	16.2	26.87	24.63	27.83	23.95	1624	417	2	120.66	1150	6	348	9
Scolopendra_morsitans	131.1	-12.7	27.25	11.47	60.99	173.52	35.2	16.4	18.8	27.9	24.7	29.07	24.7	1557	355	1	106.9	979	3	468	3
Scolopendra_morsitans	132.75	-12.77	27.68	11.11	59.09	202.13	36	17.2	18.8	28.62	24.67	29.78	24.67	1478	345	1	112.85	991	4	391	4
Scolopendra_morsitans	130.74	-13.09	26.92	11.92	62.72	176.47	35.1	16.1	19	27.67	24.27	28.7	24.27	1654	372	0	106.74	1037	2	511	2
Scolopendra_morsitans	130.75	-13.18	26.43	12.15	61.99	188.96	34.9	15.3	19.6	27.28	23.58	28.3	23.58	1627	379	0	107.79	1027	2	500	2
Scolopendra_morsitans	136.56	-13.95	26.65	9.9	56.9	252.45	34.3	16.9	17.4	28.67	23.58	29.33	23.07	1184	271	2	103.58	731	8	428	15
Scolopendra_morsitans	145.46	-14.68	25.7	5.48	52.64	179.26	31	20.6	10.4	27.47	23.55	27.72	23.28	1447	297	10	95.51	872	39	757	59
Scolopendra_morsitans	28.41	-15.45	20.2	13.24	55.87	272.29	31.4	7.7	23.7	21.43	16.57	23.12	16.47	818	209	0	116.78	568	1	107	7
Scolopendra_morsitans	135.43	-15.58	27.36	13.38	56.71	331.94	38	14.4	23.6	30.42	22.67	30.92	22.67	833	236	0	125.39	596	3	414	3
Scolopendra_morsitans	127.83	-15.72	29.04	14.31	57.69	314.85	39.8	15	24.8	31.42	24.58	32.25	24.58	958	320	0	121.94	634	0	277	0
Scolopendra_morsitans	29.43	-15.82	24.68	13.62	52.57	327.6	37	11.1	25.9	26.05	20.23	28.15	20.23	772	203	0	122.47	560	1	73	1
Scolopendra_morsitans	28.93	-15.94	25.01	13.77	52.15	340.15	37.5	11.1	26.4	26.42	20.33	28.62	20.33	692	185	0	124.58	505	0	254	0
Scolopendra_morsitans	128.43	-16.04	28.29	14.48	57.21	338.37	39.4	14.1	25.3	30.83	23.52	31.73	23.52	768	197	0	115.5	522	5	245	5
Scolopendra_morsitans	123.6	-16.09	27.49	6.37	53.06	189.6	32.6	20.6	12	28.82	26.2	29.17	24.77	977	314	2	132.94	761	8	398	27
Scolopendra_morsitans	128.41	-16.09	28.46	14.57	57.35	335.75	39.7	14.3	25.4	31	23.75	31.9	23.75	754	193	1	115.2	511	6	236	6
Scolopendra_morsitans	144.42	-16.2	24.34	12.05	61.17	241.26	33.7	14	19.7	26.18	21.82	26.9	20.98	984	283	4	116.14	665	15	433	17
Scolopendra_morsitans	33.56	-16.2	25.98	12.52	60.18	258.61	35.9	15.1	20.8	27.63	23.87	28.63	22.3	655	170	2	115.94	458	9	213	12
Scolopendra_morsitans	145.28	-16.25	23.72	7.81	54.22	242.79	30.5	16.1	14.4	26.05	21.03	26.32	20.38	1906	415	25	80.73	990	103	922	110
Scolopendra_morsitans	136.33	-16.82	26.65	14.44	57.31	366.05	37.8	12.6	25.2	29.47	21.47	30.38	21.47	770	183	0	110.17	505	9	362	9
Scolopendra_morsitans	122.11	-16.85	27.01	5.53	44.56	231.98	32	19.6	12.4	28.93	25.55	28.97	23.68	844	237	2	125.21	629	9	438	28
Scolopendra_morsitans	28.49	-16.86	24.15	12.29	53.68	297.51	34.7	11.8	22.9	25.6	20.02	27.22	20.02	722	185	0	122.22	522	0	255	0
Scolopendra_morsitans	145.77	-16.92	24.93	8.12	55.22	237.75	31.6	16.9	14.7	27.28	21.67	27.5	21.67	2019	461	25	89.73	1180	96	849	96
Scolopendra_morsitans	145.59	-17.02	20.89	7.84	51.93	267.61	28.1	13	15.1	23.52	17.22	23.77	17.22	1405	379	12	108.5	944	50	834	50
Scolopendra_morsitans	145.55	-17.03	21.95	8.53	53.62	266.41	29.5	13.6	15.9	24.48	19.03	24.78	18.3	1508	406	10	109.46	1026	41	868	52
Scolopendra_morsitans	145.55	-17.05	21.54	8.35	53.53	266.11	28.9	13.3	15.6	24.1	18.62	24.37	17.88	1491	535	10	125.47	1053	36	931	53
Scolopendra_morsitans	144.5	-17.19	24.53	12.73	60.02	269.88	34.3	13.1	21.2	26.62	21.78	27.42	20.78	896	227	3	113.1	594	17	435	18
Scolopendra_morsitans	145.45	-17.3	20.28	9.81	54.49	297.22	28.7	10.7	18	23.1	18.92	23.45	16.22	2357	532	37	79.46	1225	160	858	302
Scolopendra_morsitans	145.31	-17.35	21.09	10.44	57.06	282.68	29.6	11.3	18.3	23.72	18.08	24.07	17.2	1112	321	7	111.31	735	24	698	43
Scolopendra_morsitans	145.33	-17.35	20.92	10.42	56.92	283.86	29.5	11.2	18.3	23.57	17.9	23.92	17.02	1096	273	7	105.21	706	24	662	32
Scolopendra_morsitans	30.99	-17.48	18.35	13.61	58.4	307.86	28.5	5.2	23.3	21.1	14.1	21.25	14.1	832	217	1	112.91	560	4	472	4
Scolopendra_morsitans	31.24	-17.55	18.01	12.58	57.95	293.13	27.5	5.8	21.7	20.45	13.87	20.67	13.87	896	224	1	112.43	601	5	511	5
Scolopendra_morsitans	145.08	-17.7	21.66	11.83	56.08	320.45	31.3	10.2	21.1	24.5	18.35	25	17.27	908	230	7	102.12	570	24	423	36
Scolopendra_morsitans	31.01	-17.8	18.88	12.83	59.41	282.32	28.3	6.7	21.6	21.07	14.83	21.4	14.83	841	196	2	107.09	544	6	310	6
Scolopendra_morsitans	31.15	-17.83	18.13	12.58	58.49	284.82	27.6	6.1	21.5	20.32	14.07	20.7	14.07	867	208	1	107.12	560	6	318	6
Scolopendra_morsitans	31.09	-17.84	18.63	12.73	59.5	285.69	27.9	6.5	21.4	20.88	14.52	21.17	14.52	861	207	1	107.64	558	5	488	5
Scolopendra_morsitans	31.09	-17.85	18.65	12.81	59.57	286.03	28	6.5	21.5	20.88	14.55	21.18	14.55	855	205	1	107.8	554	5	313	5
Scolopendra_morsitans	122.29	-17.92	27.07	12.45	57.11	317.92	34.9	13.1	21.8	29.68	25.8	30.05	22.5	670	216	2	132.92	507	6	305	19
Scolopendra_morsitans	122.35	-17.97	27.08	12.29	56.91	319.93	34.9	13.3	21.6	29.72	25.83	30.1	22.48	661	214	1	133.23	500	5	304	19
Scolopendra_morsitans	122.21	-17.99	26.83	10.71	54.08	310.33	34.2	14.4	19.8	29.53	25.35	29.65	22.37	662	211	2	132.58	501	6	473	20
Scolopendra_morsitans	31.88	-18	17.34	12.4	57.41	282.52	27.1	5.5	21.6	19.57	13.35	19.92	13.35	850	193	2	105.17	545	7	330	7
Scolopendra_morsitans	144.71	-18.03	22.23	13.1	57.71	331.58	32.5	9.8	22.7	25.15	18.82	25.67	17.67	837	229	4	111.99	545	17	424	21
Scolopendra_morsitans	20.9	-18.05	22.29	15.63	56.64	344.55	34.5	6.9	27.6	24.5	17.48	25.6	17.43	561	144	0	113.83	368	1	161	3
Scolopendra_morsitans	24.13	-18.08	22.89	16.35	57.17	346.36	35.4	6.8	28.6	24.93	18.1	26.25	18.07	565	141	0	113.73	384	0	197	2
Scolopendra_morsitans	144.57	-18.2	22.06	13.48	58.08	332.27	32.6	9.4	23.2	25.47	18.68	25.55	17.48	800	205	5	110.33	517	17	400	20
Scolopendra_morsitans	32.01	-18.25	16.22	12.11	57.93	280.97	25.7	4.8	20.9	18.55	12.25	18.7	12.25	805	185	1	104.91	509	7	323	7
Scolopendra_morsitans	143.34	-18.54	25.7	14.13	57.65	350.56	36.6	12.1	24.5	29.1	22.2	29.33	20.82	740	209	2	118.07	507	9	352	16
Scolopendra_morsitans	26.99	-18.65	20.97	15.48	55.87	361.9	33.1	5.4	27.7	23.52	15.95	24.47	15.95	636	153	0	111.79	430	1	250	6
Scolopendra_morsitans	145.74	-18.75	21.07	10.16	51.57	347.89	30.2	10.5	19.7	24.48	17.27	24.82	16.3	1243	298	23	87.5	698	70	644	80
Scolopendra_morsitans	26.38	-19.11	21.86	15.78	56.57	348.01	34.3	6.4	27.9	24.02	17.03	25.25	17	539	133	0	112.42	366	1	200	5
Scolopendra_morsitans	15.92	-19.18	23.07	17.5	58.92	373.97	36.5	6.8	29.7	24.98	17.97	26.98	17.95	356	98	0	117.04	254	1	71	3
Scolopendra_morsitans	146.75	-19.33	23.86	8.46	48.89	319.13	31	13.7	17.3	27.03	20.28	27.23	19.43	1158	282	13	95.04	690	53	679	59
Scolopendra_morsitans	146.76	-19.33	23.81	8.28	48.73	317.31	30.9	13.9	17	26.98	19.42	27.17	19.42	1198	308	20	96.47	730	63	679	63
Scolopendra_morsitans	146.75	-19.34	23.26	8.63	49.62	320.52	30.6	13.2	17.4	26.45	19.65	26.65	18.83	1164	304	13	103.1	738	57	705	63
Scolopendra_morsitans	146.75	-19.34	23.47	8.33	48.68	318.53	30.6	13.5	17.1	26.65	19.07	26.85	19.07	1126	280	16	94.3	686	59	635	59
Scolopendra_morsitans	146.76	-19.34	23.45	8.1	48.5	315.95	30.4	13.7	16.7	26.6	19.07	26.78	19.07	1240	303	16	98.85	791	56	699	56
Scolopendra_morsitans	15.91	-19.35	22.74	16.45	59.39	351.56	35.1	7.4	27.7	24.63	17.98	26.38	17.92	356	98	0	117.61	255	1	71	3
Scolopendra_morsitans	15.99	-19.38	22.73	16.82	59.85	357.52	35.2	7.1	28.1	24.72	17.88	26.42	17.85	362	100	0	117.68	259	1	73	3
Scolopendra_morsitans	146.73	-19.41	24.13	8.92	50.38	320.67	31.5	13.8	17.7	27.28	20.5	27.52	19.67	1155	266	7	95.95	678	41	658	51
Scolopendra_morsitans	146.2	-19.5	22.78	11.22	52.17	367.25	32.4	10.9	21.5	26.28	18.88	26.72	17.73	719	171	11	89.46	408	38	404	40
Scolopendra_morsitans	146.87	-19.55	24.02	10.47	52.07	342.42	32.5	12.4	20.1	27.27	20.25	27.65	19.28	939	202	13	87.77	518	44	509	48
Scolopendra_morsitans	146.09	-19.8	23.61	11.81	52.72	381.15	33.6	11.2	22.4	27.18	19.57	27.65	18.37	658	147	10	84.82	362	34	359	38
Scolopendra_morsitans	146.09	-19.82	23.55	11.82	52.52	381.42	33.6	11.1	22.5	27.13	19.5	27.6	18.3	655	144	11	83.04	358	39	351	41
Scolopendra_morsitans	146.14	-19.85	23.58	11.95	52.64	383.97	33.7	11	22.7	27.18	19.5	27.67	18.3	692	158	10	89.58	398	34	391	38
Scolopendra_morsitans	147.86	-19.89	24.23	9.53	50.98	324.45	32.2	13.5	18.7	27.45	20.6	27.7	19.75	954	222	12	93.12	566	41	550	54
Scolopendra_morsitans	138.11	-19.92	25.63	15.17	52.3	493.67	38.2	9.2	29	30.72	18.82	30.72	18.82	445	111	2	104.37	288	15	288	15
Scolopendra_morsitans	23.5	-19.94	24	16.28	57.54	374.2	36.6	8.3	28.3	26.67	18.83	27.65	18.83	416	107	0	107.17	269	2	137	3
Scolopendra_morsitans	40.9	-2.15	27.13	6.33	66.67	108.47	32.5	23	9.5	27.25	28.05	28.33	25.72	1000	329	3	108.71	634	44	162	194
Scolopendra_morsitans	120.87	-20.01	27.4	14.33	56.65	419.63	38.7	13.4	25.3	31.45	25.42	31.65	21.62	400	95	1	103.41	265	7	230	30
Scolopendra_morsitans	28.54	-20.05	19.47	14.53	60.06	315.61	30.2	6	24.2	21.9	15.07	22.33	15.07	563	129	1	104.21	354	4	230	8
Scolopendra_morsitans	121.04	-20.06	27.28	14.71	56.35	430.5	38.9	12.8	26.1	31.38	25.3	31.65	21.35	390	93	1	103.32	258	7	224	28
Scolopendra_morsitans	121.09	-20.16	27.34	15.01	56.21	443.69	39.2	12.5	26.7	31.58	25.35	31.85	21.22	379	91	1	101.24	247	8	216	29
Scolopendra_morsitans	28.58	-20.2	18.96	13.73	60.77	308.4	28.9	6.3	22.6	21.4	14.65	21.68	14.65	636	147	1	103.43	397	5	257	11
Scolopendra_morsitans	28.6	-20.22	18.64	13.64	59.83	308.83	28.7	5.9	22.8	21.05	14.32	21.38	14.32	650	149	1	102.88	404	5	260	12
Scolopendra_morsitans	28.64	-20.23	18.54	13.7	59.57	309.11	28.7	5.7	23	20.95	14.23	21.32	14.22	638	142	1	101.89	394	5	254	12
Scolopendra_morsitans	28.78	-20.25	18.39	13.4	59.29	312.15	28.3	5.7	22.6	20.87	14.03	21.17	14.03	639	138	1	100.53	390	6	253	6
Scolopendra_morsitans	121.42	-20.28	27.19	15.35	55.42	471.66	39.4	11.7	27.7	31.68	25.2	32	20.72	375	91	1	102.27	246	8	217	28
Scolopendra_morsitans	119.25	-20.3	27.43	14.4	55.17	433.06	39.2	13.1	26.1	31.62	28.1	31.9	21.5	345	107	1	109.66	230	4	205	34
Scolopendra_morsitans	121.44	-20.33	27.31	15.3	55.64	466.32	39.5	12	27.5	31.77	25.28	32.07	20.92	372	90	1	101.72	243	8	216	29
Scolopendra_morsitans	118.6	-20.41	27.08	15.33	57.83	435.34	38.5	12	26.5	31.53	27.4	31.58	21.15	311	95	1	103.92	197	3	173	39
Scolopendra_morsitans	28.75	-20.44	18.12	13.02	58.9	319.04	27.7	5.6	22.1	20.72	13.65	20.93	13.65	658	142	2	99.17	399	9	259	9
Scolopendra_morsitans	144.4	-20.46	23.57	13.07	52.48	433.73	34.9	10	24.9	28.13	19.22	28.13	17.65	531	116	7	88.66	303	25	303	27
Scolopendra_morsitans	28.45	-20.5	18.81	12.74	57.14	327.54	28.5	6.2	22.3	21.38	14.22	21.77	14.22	604	135	1	102	372	5	248	5
Scolopendra_morsitans	26.16	-20.52	24.03	15.48	57.99	362.14	35.8	9.1	26.7	26.65	19.05	27.6	19	364	86	0	101.59	227	1	133	4
Scolopendra_morsitans	144.42	-20.54	24.21	13.3	52.57	437.58	35.6	10.3	25.3	28.8	19.8	28.8	18.22	543	133	7	90.96	319	26	319	31
Scolopendra_morsitans	121.34	-20.58	26.65	15.19	54.26	483.88	39.4	11.4	28	31.28	24.58	31.68	20.07	364	84	1	97.06	229	10	209	31
Scolopendra_morsitans	121.35	-20.58	26.69	15.22	54.35	484.4	39.4	11.4	28	31.35	24.63	31.73	20.1	364	84	1	97.06	229	10	209	31
Scolopendra_morsitans	32.02	-20.64	21.6	13.73	59.93	325.68	31.3	8.4	22.9	24.58	17.1	24.75	17.1	601	125	5	94.71	369	21	319	21
Scolopendra_morsitans	115.58	-20.65	25.64	5.84	40.57	335.59	33.1	18.7	14.4	29.67	24.2	29.67	21.53	317	66	1	84.76	135	6	135	36
Scolopendra_morsitans	116.88	-20.76	27.18	14.73	55.39	460.88	39.1	12.5	26.6	32.08	27.2	32.13	21.02	277	71	0	90.98	154	1	123	56
Scolopendra_morsitans	116.35	-20.85	26.43	13.6	54.4	444.42	37.6	12.6	25	31.33	26.15	31.33	20.53	277	72	0	89.64	143	3	143	64
Scolopendra_morsitans	25.82	-20.89	24.23	15.59	58.18	380.08	36	9.2	26.8	27.2	18.95	27.82	18.95	327	77	0	99.48	199	1	115	1
Scolopendra_morsitans	16.41	-21.03	19.23	16.23	61.23	354.13	31.1	4.6	26.5	22.07	14.3	22.67	14.3	387	103	0	116.06	275	2	161	2
Scolopendra_morsitans	55.25	-21.03	23.1	6.79	55.22	208.86	29	16.7	12.3	25.62	21.08	25.62	20.57	1442	228	46	58.32	671	161	671	178
Scolopendra_morsitans	27.54	-21.04	21.01	14.6	57.25	380.48	31.6	6.1	25.5	24.18	15.73	24.45	15.73	458	100	1	96.94	270	3	256	3
Scolopendra_morsitans	27.5	-21.14	21.46	14.82	57.88	385.42	32	6.4	25.6	24.75	16.13	25.02	16.13	441	97	1	95.99	259	3	244	7
Scolopendra_morsitans	27.45	-21.15	21.39	14.83	57.49	386.55	32	6.2	25.8	24.68	16.07	24.97	16.05	444	97	1	95.25	259	4	245	8
Scolopendra_morsitans	55.37	-21.25	22.25	6.23	50.61	226.26	28.4	16.1	12.3	24.95	20.1	24.95	19.5	1364	208	48	49.85	581	172	581	190
Scolopendra_morsitans	148.55	-21.4	21.13	9.89	48.97	386.48	30.4	10.2	20.2	25.3	16.93	25.3	15.82	1035	274	11	94.21	614	61	614	74
Scolopendra_morsitans	145	-21.42	23.63	13.31	50.41	474.49	35.5	9.1	26.4	28.68	18.83	28.68	17.18	504	106	5	82.14	286	29	286	40
Scolopendra_morsitans	31.98	-21.42	23.48	13.72	60.96	319.56	32.8	10.3	22.5	26.68	19.05	26.68	19.05	537	111	3	92.19	317	15	317	15
Scolopendra_morsitans	117.07	-21.6	25.88	14.88	51.86	513.04	39.7	11	28.7	31.25	26.02	31.58	19.07	404	102	2	94.69	248	11	217	58
Scolopendra_morsitans	121.52	-21.6	26.24	15.8	51.3	567.31	40.4	9.6	30.8	31.68	23.93	32.27	18.62	288	69	2	89.08	170	10	159	29
Scolopendra_morsitans	122.2	-21.7	26.32	14.74	49.8	557.3	40.1	10.5	29.6	32.22	24.15	32.22	18.8	350	103	3	97.85	202	13	202	31
Scolopendra_morsitans	116.21	-21.71	26.78	14.82	53.3	481.84	40.5	12.7	27.8	32.03	26.4	32.13	20.45	394	98	1	91.58	236	9	197	64
Scolopendra_morsitans	115.11	-21.74	25.94	13.26	53.25	451.51	37.6	12.7	24.9	31.1	25.32	31.1	20.05	312	75	0	89.73	145	3	145	76
Scolopendra_morsitans	134.17	-21.79	23.3	15.03	48.18	588.42	37.4	6.2	31.2	29.67	17.42	29.67	15.38	299	62	7	68.38	149	25	149	27
Scolopendra_morsitans	114.09	-21.84	24.5	13.66	54.42	441.87	36.9	11.8	25.1	19.9	23.67	29.77	18.82	287	53	1	76.22	130	6	107	92
Scolopendra_morsitans	146.3	-21.86	23.05	14.03	51.19	478.58	35.2	7.8	27.4	28.13	18.17	28.13	16.55	564	103	10	69.3	286	45	286	52
Scolopendra_morsitans	16.44	-21.9	19.47	16.54	61.95	354.35	31.8	5.1	26.7	22.55	14.63	23.1	14.63	305	85	0	121.15	226	1	194	1
Scolopendra_morsitans	114.12	-21.94	24.78	13.47	52.81	457.47	37.5	12	25.5	19.97	24	30.2	18.88	281	51	1	75.73	125	5	108	89
Scolopendra_morsitans	121.9	-22	26.15	15.85	50.48	583.56	40.7	9.3	31.4	31.77	23.77	32.42	18.33	280	72	2	87.71	159	10	152	29
Scolopendra_morsitans	116.5	-22	25.78	14.62	51.83	501.11	39.9	11.7	28.2	31.25	25.48	31.4	19.22	366	85	2	86.2	210	10	173	62
Scolopendra_morsitans	113.93	-22.03	24.38	12.98	54.52	414.89	36.1	12.3	23.8	20.12	23.47	29.33	19.05	274	49	2	72.6	124	7	100	91
Scolopendra_morsitans	-51.96	-22.11	22.69	11.89	64.98	246.87	30.6	12.3	18.3	25.22	19.52	25.22	19.27	1170	178	33	49	482	128	482	166
Scolopendra_morsitans	145.2	-22.11	23.92	13.88	50.48	497.45	36.4	8.9	27.5	29.3	18.88	29.3	17.22	486	102	7	75.1	258	37	258	46
Scolopendra_morsitans	145.2	-22.12	23.92	13.9	50.55	497.09	36.4	8.9	27.5	29.28	18.88	29.28	17.22	487	98	7	74.84	256	37	256	46
Scolopendra_morsitans	143.16	-22.17	24.53	15.43	51.44	529.49	38.2	8.2	30	30.23	19.22	30.23	17.37	401	87	8	82.03	225	30	225	32
Scolopendra_morsitans	117.81	-22.25	24.42	16.13	50.73	567.87	39.6	7.8	31.8	30.18	24.93	30.83	16.93	425	107	2	93.46	251	12	246	55
Scolopendra_morsitans	117.9	-22.25	24.46	15.88	50.4	570.36	39.5	8	31.5	30.25	25.02	30.9	16.95	436	110	2	93.85	257	12	254	55
Scolopendra_morsitans	117.81	-22.26	24.46	16.3	50.94	569.34	39.7	7.7	32	30.23	24.98	30.9	16.97	425	107	2	93.46	251	12	246	55
Scolopendra_morsitans	119.81	-22.3	25.14	14.98	49.42	578.25	39.6	9.3	30.3	30.92	25.88	31.55	17.5	351	82	1	89.03	205	15	198	43
Scolopendra_morsitans	119.86	-22.3	25.16	15.06	49.53	580.63	39.6	9.2	30.4	30.97	25.95	31.58	17.5	354	83	1	89.46	207	14	200	43
Scolopendra_morsitans	119.74	-22.33	25.26	14.91	49.2	581.84	39.7	9.4	30.3	31.08	26.02	31.7	17.57	342	81	1	89.84	202	15	193	41
Scolopendra_morsitans	119.65	-22.34	25.37	15.18	49.3	588.78	40	9.2	30.8	31.23	26.17	31.88	17.57	332	80	1	90.84	198	14	188	40
Scolopendra_morsitans	118.29	-22.36	24.25	14.42	47.9	578.1	38.7	8.6	30.1	30.1	24.87	30.73	16.63	469	116	3	91.49	272	15	268	57
Scolopendra_morsitans	31.15	-22.36	24.55	14.53	60.77	340.87	34.8	10.9	23.9	27.93	19.85	27.93	19.85	445	93	2	93.2	268	9	268	9
Scolopendra_morsitans	119.97	-22.38	25.09	14.84	49.31	580.3	39.4	9.3	30.1	30.9	25.87	31.52	17.42	351	82	2	87.02	202	16	195	44
Scolopendra_morsitans	143.03	-22.38	24.6	15.02	50.73	536.5	38.1	8.5	29.6	30.42	19.22	30.42	17.35	450	105	8	82.42	249	31	249	35
Scolopendra_morsitans	26.66	-22.39	19.17	14.9	56.02	425.74	30.1	3.5	26.6	23.13	13.3	23.25	13.3	432	83	1	91.83	241	4	222	4
Scolopendra_morsitans	26.66	-22.4	19.3	15.03	56.06	429.52	30.3	3.5	26.8	23.3	13.38	23.42	13.38	428	82	1	91.64	239	4	220	4
Scolopendra_morsitans	26.65	-22.4	19.36	15.14	56.08	431.78	30.4	3.4	27	23.37	13.42	23.52	13.42	422	81	1	91.51	235	4	217	4
Scolopendra_morsitans	26.67	-22.4	19.5	15.26	56.1	434.82	30.6	3.4	27.2	23.55	13.53	23.68	13.53	421	82	1	92.11	237	4	218	4
Scolopendra_morsitans	143.2	-22.42	24.56	15.44	51.47	535.09	38.3	8.3	30	30.37	19.2	30.37	17.35	427	94	8	79.41	234	33	234	36
Scolopendra_morsitans	148.7	-22.42	22.81	12.58	52.43	416.05	33.1	9.1	24	27.28	18.35	27.28	17.1	680	133	13	65.83	315	54	315	59
Scolopendra_morsitans	31.04	-22.42	24.21	14	60.09	334.45	34.2	10.9	23.3	27.55	19.6	27.55	19.6	452	94	3	92.15	270	9	270	9
Scolopendra_morsitans	143.18	-22.47	24.54	14.63	50.81	529.37	37.9	9.1	28.8	30.3	19.2	30.3	17.4	436	102	8	84.54	247	34	247	36
Scolopendra_morsitans	118.73	-22.5	24.37	13.54	46.86	571.81	38.5	9.6	28.9	30.18	24.93	30.8	16.85	426	108	2	91.73	250	14	241	54
Scolopendra_morsitans	17.1	-22.56	19.46	15	58.59	365.73	31.4	5.8	25.6	22.38	14.53	23.35	14.53	354	89	0	111.56	246	2	141	2
Scolopendra_morsitans	17.1	-22.57	19.38	14.95	58.63	366.58	31.3	5.8	25.5	22.35	14.45	23.27	14.45	365	93	0	112	254	2	147	2
Scolopendra_morsitans	118.46	-22.58	23.68	14.63	48.14	583.83	38.4	8	30.4	29.63	24.25	30.25	16	447	111	3	90.29	256	15	254	57
Scolopendra_morsitans	114.04	-22.68	24.92	16.1	55.9	483.11	39.1	10.3	28.8	19.7	24.25	30.57	18.63	267	51	2	72.83	112	7	107	80
Scolopendra_morsitans	147.5	-22.72	21.76	12.97	50.26	472.35	33.2	7.4	25.8	26.52	16.92	26.87	15.35	537	104	13	59.21	252	61	235	69
Scolopendra_morsitans	131.32	-22.75	23.91	15.27	48.31	599.14	38.4	6.8	31.6	30.42	18	30.42	15.85	356	70	5	70.62	178	25	178	28
Scolopendra_morsitans	114.97	-22.85	25.71	15.37	52.09	520.8	40.7	11.2	29.5	31.8	24.83	31.8	19.02	274	63	1	83.38	146	5	146	61
Scolopendra_morsitans	31.04	-22.98	22.64	13.88	59.04	340.46	32.8	9.3	23.5	26.28	18.03	26.28	18.03	542	115	3	85.21	297	15	297	15
Scolopendra_morsitans	29.61	-23	19.99	12.08	56.96	331.76	28.7	7.5	21.2	23.3	15.37	23.3	15.37	486	94	4	84.86	264	14	264	14
Scolopendra_morsitans	117.48	-23.12	25.34	14.98	48	583.81	40.8	9.6	31.2	31.6	25.42	32.07	17.75	285	59	3	72.59	146	12	133	53
Scolopendra_morsitans	117.55	-23.22	25.7	15.28	48.49	588.68	41.2	9.7	31.5	31.98	25.78	32.47	18.05	276	56	3	69.27	137	13	125	53
Scolopendra_morsitans	116.52	-23.32	25.92	14.23	47.29	569.1	41.3	11.2	30.1	32.35	25.4	32.48	18.6	267	62	1	83.12	141	6	120	55
Scolopendra_morsitans	17.01	-23.32	18.76	15.42	59.75	380.56	30.3	4.5	25.8	22.27	13.63	22.85	13.63	248	65	0	117.02	183	2	141	2
Scolopendra_morsitans	119.73	-23.35	23.97	14.64	46.04	630.49	39	7.2	31.8	30.45	24.72	31.1	15.72	308	77	4	81.02	170	18	155	49
Scolopendra_morsitans	27.35	-23.4	21.38	16.44	55.73	490.92	33.1	3.6	29.5	26.13	14.68	26.13	14.68	411	77	1	86.51	223	6	223	6
Scolopendra_morsitans	144.23	-23.41	23.73	15.53	51.27	543.94	37.5	7.2	30.3	29.68	16.42	29.68	16.42	417	73	10	61.49	193	41	193	41
Scolopendra_morsitans	146.89	-23.46	22.08	14.31	51.47	500.55	34.4	6.6	27.8	27.57	16.92	27.57	15.35	553	99	15	55.63	251	63	251	69
Scolopendra_morsitans	116.68	-23.48	25.01	14.48	47	586.49	40.8	10	30.8	31.65	24.57	31.8	17.5	263	58	2	78.29	136	8	113	56
Scolopendra_morsitans	150.53	-23.5	22.5	11.76	52.73	385.85	32.1	9.8	22.3	26.72	18.25	26.72	17.23	838	143	25	61.13	386	83	386	85
Scolopendra_morsitans	116.62	-23.53	25.43	14.46	46.79	588.25	41.2	10.3	30.9	32.08	24.97	32.23	17.87	259	57	2	77.47	131	8	109	58
Scolopendra_morsitans	116.58	-23.54	25.41	14.17	46.3	585.21	41.1	10.5	30.6	32.05	24.92	32.18	17.9	259	57	2	77.65	131	7	110	58
Scolopendra_morsitans	144.32	-23.58	23.51	15.81	51.83	546.13	37.5	7	30.5	29.48	18.02	29.48	16.17	399	78	7	64.58	195	37	195	43
Scolopendra_morsitans	132.51	-23.59	21.81	14.68	46.76	603.69	36.4	5	31.4	27.88	15.92	28.55	13.85	320	50	8	56	141	29	137	35
Scolopendra_morsitans	133.89	-23.67	21.24	14.54	46.31	619.39	36.1	4.7	31.4	27.53	15.27	28.27	13.17	324	48	8	51.8	137	31	134	36
Scolopendra_morsitans	43.65	-23.67	25.24	14.34	65.49	314.51	34.7	12.8	21.9	28.48	21.95	28.53	21.03	548	139	4	108.12	369	17	319	19
Scolopendra_morsitans	132.67	-23.69	21.58	14.46	46.19	602.5	36.3	5	31.3	27.68	15.68	28.37	13.67	330	50	11	53.64	144	35	138	41
Scolopendra_morsitans	44.6	-23.69	24.47	15.57	65.96	310.89	34.8	11.2	23.6	27.43	21.08	27.43	20.1	640	164	5	105.54	417	19	417	22
Scolopendra_morsitans	133.85	-23.7	21.28	14.65	46.51	619.07	36.2	4.7	31.5	27.57	15.32	28.32	13.22	325	48	9	50.05	136	33	133	38
Scolopendra_morsitans	133.97	-23.76	21.39	15.31	47.25	631.76	36.7	4.3	32.4	27.8	15.3	28.57	13.17	320	48	9	51.33	136	32	133	37
Scolopendra_morsitans	133.29	-23.79	20.92	14.83	46.47	616.41	36	4.1	31.9	27.18	14.95	27.92	12.88	324	44	10	45.86	126	35	126	41
Scolopendra_morsitans	27.95	-23.82	19.98	14.77	56.15	437.02	30.3	4	26.3	24.2	13.98	24.2	13.98	498	92	3	85.68	265	11	265	11
Scolopendra_morsitans	151.08	-23.83	21.72	10.23	50.87	369.7	30.7	10.6	20.1	25.52	17.62	25.78	16.7	914	147	30	53.08	389	100	388	104
Scolopendra_morsitans	138.5	-23.85	24.23	15.39	47.51	632.55	39.4	7	32.4	31.4	17.73	31.4	15.87	186	40	4	64.43	90	20	90	21
Scolopendra_morsitans	28.35	-23.87	19.01	14.26	56.14	416.23	29.2	3.8	25.4	23.12	13.3	23.12	13.3	553	104	4	85.83	292	14	292	14
Scolopendra_morsitans	151.15	-23.9	22.03	10.63	51.37	373.63	31.1	10.4	20.7	25.85	16.93	26.1	16.93	990	184	30	60.62	457	102	447	102
Scolopendra_morsitans	28.28	-23.9	18.92	14.03	55.91	415.79	29	3.9	25.1	23.02	13.22	23.02	13.22	571	107	4	84.73	299	14	299	14
Scolopendra_morsitans	31.03	-24.06	22.47	13.23	59.88	315.19	31.5	9.4	22.1	25.78	18.12	25.78	18.12	549	102	5	80.88	289	18	289	18
Scolopendra_morsitans	132.62	-24.15	20.93	14.36	45.44	610.5	36	4.4	31.6	27.18	14.93	27.85	12.97	308	45	11	45.99	118	35	112	40
Scolopendra_morsitans	151.25	-24.23	21.63	11.4	52.05	386.94	31	9.1	21.9	25.83	16.37	25.83	16.37	895	145	29	54.86	390	97	390	97
Scolopendra_morsitans	116.91	-24.31	24.6	14.83	46.07	621.84	41	8.8	32.2	31.72	24.1	31.88	16.68	272	53	2	68.66	125	11	96	67
Scolopendra_morsitans	131.68	-24.33	21.6	14.19	45.05	619.19	36.9	5.4	31.5	28.02	15.52	28.63	13.5	336	65	3	61.23	141	14	136	34
Scolopendra_morsitans	30.78	-24.34	22.23	13.53	60.42	315.93	31.5	9.1	22.4	25.53	17.87	25.53	17.87	629	116	5	84.03	341	18	341	18
Scolopendra_morsitans	30.96	-24.35	22.15	13.26	61.95	279.68	31	9.6	21.4	25.07	18.3	25.07	18.3	688	132	6	83.52	371	20	371	20
Scolopendra_morsitans	16.35	-24.44	15.65	14.53	60.52	348.66	26.9	2.9	24	19.3	11.05	19.57	11.05	177	51	1	118.88	134	3	91	3
Scolopendra_morsitans	16.35	-24.45	15.68	14.53	60.56	349.03	27	3	24	19.35	11.08	19.6	11.08	174	50	1	117.99	131	3	89	3
Scolopendra_morsitans	16.34	-24.47	16	14.49	60.38	349.21	27.3	3.3	24	19.68	11.4	19.93	11.4	161	47	1	118.62	122	3	82	3
Scolopendra_morsitans	16.34	-24.48	16.11	14.48	60.35	349.28	27.4	3.4	24	19.78	11.5	20.03	11.5	157	46	1	118.29	119	3	80	3
Scolopendra_morsitans	132.19	-24.54	21.48	15.7	46.59	633.15	37.5	3.8	33.7	28	15.27	28.68	13.22	321	55	6	54.57	140	26	122	35
Scolopendra_morsitans	31.34	-24.54	21.38	13.47	61.49	296.45	30.4	8.5	21.9	24.48	17.28	24.48	17.28	707	130	9	79.54	369	29	369	29
Scolopendra_morsitans	27.17	-24.55	20.78	16.07	53.03	515.51	32.3	2	30.3	25.58	13.8	25.58	13.62	563	101	3	82.36	294	14	294	26
Scolopendra_morsitans	27.4	-24.58	20.28	14.86	51.06	513.79	31.4	2.3	29.1	24.97	13.35	24.97	13.03	614	112	4	82.36	320	18	320	31
Scolopendra_morsitans	25.89	-24.6	21.16	15.74	55.62	469.18	32.8	4.5	28.3	25.83	14.82	25.83	14.82	465	86	1	81.86	232	9	232	9
Scolopendra_morsitans	116.94	-24.66	23.8	14.26	44.98	627.9	40.1	8.4	31.7	31.05	23.18	31.23	15.87	272	49	3	64.09	117	12	91	72
Scolopendra_morsitans	25.87	-24.67	21.01	15.31	55.07	467.45	32.5	4.7	27.8	25.68	14.68	25.68	14.68	467	88	1	82.75	232	8	232	8
Scolopendra_morsitans	26.42	-24.68	20.98	16.19	55.26	488.81	32.6	3.3	29.3	25.77	14.37	25.77	14.33	517	98	2	82.74	267	10	267	18
Scolopendra_morsitans	28.2	-24.69	17.26	14.43	57.24	404.79	27.4	2.2	25.2	21.07	11.73	21.23	11.73	669	126	4	84.03	350	16	340	16
Scolopendra_morsitans	113.68	-24.86	22.87	11.37	46.78	445.51	34.5	10.2	24.3	18.22	24.18	28.3	17.17	236	51	3	77.18	130	16	45	118
Scolopendra_morsitans	148.36	-24.9	20.38	13.15	49.62	496.85	32.6	6.1	26.5	25.97	13.73	25.97	13.73	640	103	26	46.48	267	82	267	82
Scolopendra_morsitans	139.65	-24.91	23.5	13.71	45.09	615.33	38.1	7.7	30.4	29.78	20.5	30.57	15.38	198	37	5	60.15	94	24	92	29
Scolopendra_morsitans	151.09	-24.92	19.94	13.27	52.65	443.16	31.2	6	25.2	24.25	13.93	24.85	13.93	698	118	24	49.49	290	84	286	84
Scolopendra_morsitans	148.36	-24.93	20.28	13.22	49.5	500.51	32.6	5.9	26.7	25.92	15	25.92	13.58	629	105	22	49.29	272	78	272	80
Scolopendra_morsitans	148.36	-24.94	20.27	13.28	49.53	502.2	32.6	5.8	26.8	25.93	13.55	25.93	13.55	636	104	26	47.99	271	81	271	81
Scolopendra_morsitans	148.39	-24.98	20.43	14.2	51.08	507.95	33	5.2	27.8	26.12	13.62	26.12	13.62	606	103	22	49.83	262	75	262	75
Scolopendra_morsitans	148.24	-25.06	19.09	11.72	46.49	502.3	31	5.8	25.2	24.77	13.82	24.77	12.4	640	95	22	49.6	278	75	278	77
Scolopendra_morsitans	148.25	-25.06	19.1	11.69	46.58	500.52	30.9	5.8	25.1	24.75	13.83	24.75	12.42	645	100	26	49.97	284	80	284	82
Scolopendra_morsitans	148.27	-25.08	19.46	12.43	48.01	502.64	31.6	5.7	25.9	25.12	14.17	25.12	12.75	630	101	22	47.7	265	75	265	77
Scolopendra_morsitans	148.29	-25.08	19.67	12.88	48.95	502.2	31.9	5.6	26.3	25.35	12.98	25.35	12.98	626	103	22	49.11	268	75	268	75
Scolopendra_morsitans	119.75	-25.11	22.15	14.61	44.27	667.61	38.3	5.3	33	29.97	22.43	29.97	13.6	267	54	4	62.98	121	19	121	48
Scolopendra_morsitans	113.91	-25.23	23.53	12.79	48.82	480.2	36.6	10.4	26.2	18.52	25.08	29.37	17.43	214	45	3	75.46	115	14	42	107
Scolopendra_morsitans	131	-25.24	21.78	16.26	47.96	644.66	38.3	4.4	33.9	28.63	15.23	29.15	13.32	306	50	6	47.66	123	35	117	48
Scolopendra_morsitans	131.43	-25.26	21.76	16.66	48.43	648.62	38.4	4	34.4	28.58	15.25	29.18	13.27	284	41	9	45.88	119	32	105	35
Scolopendra_morsitans	130.74	-25.3	20.76	14.57	46.1	624.31	36.6	5	31.6	27.93	14.4	27.93	12.6	361	60	9	46.14	139	41	139	53
Scolopendra_morsitans	130.75	-25.3	21.57	14.83	46.47	624.61	37.4	5.5	31.9	28.73	15.22	28.73	13.4	329	56	7	47.93	129	38	129	50
Scolopendra_morsitans	131.46	-25.3	21.67	16.69	48.52	648.19	38.3	3.9	34.4	28.48	15.18	29.1	13.2	282	41	10	44.93	117	33	105	35
Scolopendra_morsitans	28.43	-25.3	19.23	15.27	57.83	412.71	29.7	3.3	26.4	22.95	13.57	23.27	13.57	595	106	4	81.68	307	15	294	15
Scolopendra_morsitans	142.65	-25.32	23.45	14.46	46.34	624.91	38.2	7	31.2	30.6	15.22	30.6	15.22	308	56	8	60.75	146	34	146	34
Scolopendra_morsitans	130.99	-25.33	21.65	16.08	47.7	643.62	38.1	4.4	33.7	28.47	15.07	29	13.18	311	49	9	44.74	127	37	114	46
Scolopendra_morsitans	131.05	-25.34	21.63	16.21	47.95	643.2	38.1	4.3	33.8	28.45	15.07	29	13.2	313	48	10	46.85	133	36	112	43
Scolopendra_morsitans	131.16	-25.35	21.55	16.61	48.56	647.88	38.2	4	34.2	28.42	15	28.97	13.07	311	45	9	47.46	134	37	109	41
Scolopendra_morsitans	142.55	-25.35	23.41	14.99	46.7	634.34	38.5	6.4	32.1	30.67	15.07	30.67	15.07	311	55	9	60.04	149	37	149	37
Scolopendra_morsitans	28.41	-25.46	19.03	15.19	58.21	404.59	29.4	3.3	26.1	22.65	13.47	23	13.47	614	111	4	81.4	314	15	302	15
Scolopendra_morsitans	121.59	-25.6	22.67	14.44	43.11	666.39	38.9	5.4	33.5	30.43	19.47	30.43	14.05	237	54	4	64.04	105	19	105	44
Scolopendra_morsitans	151.11	-25.65	20.18	12.51	50.85	455.49	31.4	6.8	24.6	25.27	14.03	25.27	14.03	682	96	26	45.19	271	87	271	87
Scolopendra_morsitans	31.48	-25.68	21.27	13.06	58.56	327.49	30.7	8.4	22.3	24.77	16.83	24.77	16.83	713	122	9	73.82	351	32	351	32
Scolopendra_morsitans	113.01	-25.69	22	10.96	49.59	388.08	32.9	10.8	22.1	18.22	24.65	26.82	17.15	298	78	2	100.68	194	11	29	177
Scolopendra_morsitans	28.03	-25.69	17.72	13.9	56.97	391.35	27.6	3.2	24.4	21.27	12.35	21.6	12.35	695	131	3	79.88	349	15	336	15
Scolopendra_morsitans	134.1	-25.7	21.4	14.34	44.96	644.24	37	5.1	31.9	28.23	15.1	28.98	13.18	187	27	9	31.12	63	31	62	41
Scolopendra_morsitans	27.21	-25.73	17.1	14.09	55.92	415.41	27.5	2.3	25.2	21.32	11.43	21.32	11.43	705	135	5	79.34	355	20	355	20
Scolopendra_morsitans	114.28	-25.74	23.33	14.29	51.04	510.37	37.7	9.7	28	18.05	25.03	29.58	16.95	202	42	0	74.46	109	15	43	100
Scolopendra_morsitans	114.29	-25.74	23.33	14.31	51.1	511.05	37.7	9.7	28	18.05	25.05	29.58	16.93	201	42	0	74.78	109	15	43	99
Scolopendra_morsitans	145.32	-25.74	21.3	14.09	46.66	598.1	35.4	5.2	30.2	27.33	15.17	28.1	13.4	461	68	15	51.35	193	60	193	67
Scolopendra_morsitans	28.11	-25.78	17.56	14.11	57.35	386.78	27.6	3	24.6	21.07	12.27	21.43	12.27	715	136	3	80.47	361	15	347	15
Scolopendra_morsitans	122.98	-25.8	22.86	15.08	45.16	650.38	39.2	5.8	33.4	29.55	19.88	30.35	14.32	202	43	4	61.88	92	16	89	33
Scolopendra_morsitans	114.27	-25.85	23.27	13.74	51.08	489.3	37.1	10.2	26.9	18.3	24.82	29.3	17.18	209	42	2	70.85	109	16	44	102
Scolopendra_morsitans	128.53	-25.89	21.87	14.96	46.6	628.94	37.7	5.6	32.1	29.05	15.62	29.05	13.63	317	56	10	50.96	130	35	130	42
Scolopendra_morsitans	139.36	-25.9	23.36	14.78	45.63	649.42	39.1	6.7	32.4	30.95	16.77	30.95	14.93	193	33	4	55.28	86	23	86	25
Scolopendra_morsitans	113.11	-25.9	22.23	11.14	49.74	395.99	33.4	11	22.4	18.28	24.97	27.1	17.23	305	82	2	102.17	200	10	29	182
Scolopendra_morsitans	113.55	-25.9	22.19	10.37	47.12	416.59	33.3	11.3	22	18.05	25.22	27.35	16.98	224	44	2	77.58	126	11	33	109
Scolopendra_morsitans	117.28	-26.05	23.03	13.42	43.28	644.91	39.2	8.2	31	30.52	22.33	30.85	15	226	35	4	53	85	16	71	68
Scolopendra_morsitans	149.67	-26.21	20.06	14.75	51.04	530.07	33.4	4.5	28.9	25.33	12.98	26.07	12.98	620	90	27	45.05	253	89	250	89
Scolopendra_morsitans	132.07	-26.24	18.6	13.27	45.12	606.93	33.3	3.9	29.4	25.12	10.78	25.68	10.78	317	48	10	39.02	121	44	118	44
Scolopendra_morsitans	122.26	-26.26	22.5	14.18	43.64	648.38	38.6	6.1	32.5	29.33	19.33	30.08	14.08	234	40	5	56.56	104	20	103	42
Scolopendra_morsitans	122.27	-26.26	22.5	14.18	43.64	648.38	38.6	6.1	32.5	29.33	19.33	30.08	14.08	232	40	5	56.36	103	20	102	41
Scolopendra_morsitans	122.28	-26.26	22.53	14.22	43.74	646.28	38.6	6.1	32.5	29.33	19.37	30.07	14.13	232	40	5	56.09	102	20	102	42
Scolopendra_morsitans	122.29	-26.26	22.5	14.23	43.77	646.32	38.6	6.1	32.5	29.32	19.33	30.05	14.12	231	40	5	56.31	102	20	102	41
Scolopendra_morsitans	122.26	-26.27	22.53	14.27	43.76	648.54	38.6	6	32.6	29.35	19.38	30.1	14.1	233	40	5	56.14	103	20	102	42
Scolopendra_morsitans	132.13	-26.27	19.74	14.49	46.9	613.93	34.9	4	30.9	26.3	11.8	26.88	11.8	288	51	8	46.43	119	36	113	36
Scolopendra_morsitans	146.22	-26.39	21.05	14.54	47.06	607.41	35.3	4.4	30.9	28.02	14.8	28.02	13.07	476	71	17	43.8	193	67	193	70
Scolopendra_morsitans	150.08	-26.49	19.55	14.02	49.7	528.38	32.6	4.4	28.2	25.53	12.52	25.53	12.52	637	97	27	45.86	261	90	261	90
Scolopendra_morsitans	114.1	-26.56	22.4	14.37	52.24	495.72	37.1	9.6	27.5	17.47	23.95	28.55	16.32	268	58	2	78.35	149	15	48	136
Scolopendra_morsitans	148.76	-26.64	20.29	15.84	50.77	571.63	34.6	3.4	31.2	26.03	14.33	26.77	12.7	565	82	24	40.65	216	83	215	85
Scolopendra_morsitans	148.69	-26.65	20.37	16.45	51.57	574.79	35.1	3.2	31.9	26.17	14.32	26.93	12.75	570	82	24	40.78	220	83	219	86
Scolopendra_morsitans	16.25	-26.66	14.48	13.26	57.4	360.98	25.8	2.7	23.1	18.52	10.63	18.68	9.87	121	27	4	72.64	66	12	47	13
Scolopendra_morsitans	123.64	-26.83	21.68	15.04	45.58	641.64	37.9	4.9	33	28.37	22.52	29.15	13.28	200	35	5	48.11	79	20	76	42
Scolopendra_morsitans	123.82	-26.86	21.44	14.5	45.31	624.59	37.4	5.4	32	27.95	18.5	28.72	13.27	209	36	6	45.16	80	24	78	44
Scolopendra_morsitans	123.85	-26.87	21.41	14.58	45.55	625.62	37.4	5.4	32	27.93	18.47	28.72	13.23	209	36	6	45.16	80	24	78	44
Scolopendra_morsitans	115.85	-26.88	21.79	14.38	47.29	601.01	38	7.6	30.4	15.65	20.72	29.1	14.43	224	34	6	53.12	92	20	53	85
Scolopendra_morsitans	149.67	-26.88	19.85	14.26	49.34	549.62	33.1	4.2	28.9	25.28	14.05	26.13	12.57	577	81	26	39.78	223	86	220	87
Scolopendra_morsitans	32.5	-26.88	22.39	12.26	60.09	274.26	31.8	11.4	20.4	25.5	18.75	25.53	18.75	713	122	15	61.26	320	51	319	51
Scolopendra_morsitans	140.15	-27.09	22.91	13.71	43.8	651.79	38.7	7.4	31.3	29.98	19.62	30.63	14.55	172	34	5	48.11	71	23	68	31
Scolopendra_morsitans	114.6	-27.1	21.47	14.43	50.97	525.74	36.5	8.2	28.3	16.27	23.22	27.95	15.05	304	56	4	68.25	156	20	62	142
Scolopendra_morsitans	151.24	-27.18	19.26	13.99	51.25	501.87	31.8	4.5	27.3	24.88	12.52	24.88	12.52	629	94	23	44.47	253	85	253	85
Scolopendra_morsitans	151.1	-27.34	19.08	13.78	50.86	502.58	31.6	4.5	27.1	24.73	12.35	24.73	12.35	630	87	24	40.62	244	89	244	89
Scolopendra_morsitans	151.1	-27.37	18.7	12.63	48.37	503.22	31	4.9	26.1	24.4	11.98	24.4	11.98	641	92	24	43.54	256	89	256	89
Scolopendra_morsitans	31.3	-27.5	19.06	12.43	62.17	275.8	27.7	7.7	20	21.5	15.37	22.15	15.37	777	127	12	65.45	347	45	341	45
Scolopendra_morsitans	150.84	-27.51	18.29	12.18	47.04	511.08	30.7	4.8	25.9	23.3	11.53	24.15	11.53	611	89	26	38.86	234	93	230	93
Scolopendra_morsitans	153.05	-27.55	20.24	11.04	51.36	398.93	29.9	8.4	21.5	24.72	15.72	24.72	14.9	1180	160	36	42.63	444	132	444	150
Scolopendra_morsitans	151.02	-27.58	17.98	12.07	47.32	504.5	30	4.5	25.5	23.7	11.27	23.7	11.27	644	94	26	41.79	255	98	255	98
Scolopendra_morsitans	153.18	-27.64	19.7	10.23	50.37	380.39	28.8	8.5	20.3	23.98	15.37	23.98	14.62	1294	174	37	42.63	486	146	486	174
Scolopendra_morsitans	114.21	-27.65	21.74	14.26	53.6	457.38	36	9.4	26.6	17.42	25.23	27.52	16.25	365	82	3	90.65	217	16	30	206
Scolopendra_morsitans	114.45	-27.65	21.15	14.18	51.92	491.22	35.9	8.6	27.3	16.42	25.07	27.28	15.22	342	67	3	80.92	192	21	37	178
Scolopendra_morsitans	147.73	-27.73	20.55	14.37	47.1	601.87	35	4.5	30.5	27.53	12.68	27.53	12.68	485	71	22	36.64	180	72	180	72
Scolopendra_morsitans	140.74	-27.75	22.66	13.62	42.95	664.13	38.6	6.9	31.7	29.85	14.12	30.5	14.12	208	42	7	51.66	89	31	85	31
Scolopendra_morsitans	147.72	-27.75	20.4	14.02	46.41	601.22	34.7	4.5	30.2	27.38	12.55	27.38	12.55	482	70	22	35.64	174	73	174	73
Scolopendra_morsitans	147.72	-27.76	20.36	13.93	46.29	600.39	34.6	4.5	30.1	27.33	12.52	27.33	12.52	477	70	22	35.78	175	72	175	72
Scolopendra_morsitans	32.08	-27.85	20.69	10.87	59.06	261.9	28.9	10.5	18.4	23.73	17.25	23.73	17.25	851	132	20	53.56	342	74	342	74
Scolopendra_morsitans	32.38	-27.9	21.81	10.22	56.45	274.08	30	11.9	18.1	25.02	18.25	25.02	18.25	913	138	29	47.33	363	98	363	98
Scolopendra_morsitans	120.6	-27.95	20.93	13.9	43.99	645.24	37.1	5.5	31.6	28.05	21	28.67	12.75	259	37	7	39.45	92	30	83	65
Scolopendra_morsitans	16.77	-27.96	19.4	14.28	62.61	332.2	30.7	7.9	22.8	22.28	17.23	23.22	15.13	46	8	2	40.27	20	6	11	10
Scolopendra_morsitans	117.85	-27.99	21	13.71	43.8	651.13	37.8	6.5	31.3	14.1	20.38	28.98	12.98	262	37	9	42.33	94	29	72	88
Scolopendra_morsitans	145.61	-27.99	21.27	12.85	43.41	624.99	35.7	6.1	29.6	27.85	14.83	28.65	13.2	391	62	16	40.62	148	56	147	58
Scolopendra_morsitans	123.83	-28	20.77	14.6	46.35	606.34	36.5	5	31.5	24.7	17.75	27.93	12.9	217	36	10	36.81	77	34	70	48
Scolopendra_morsitans	148.58	-28.04	20.31	14.38	47.92	582.18	34.5	4.5	30	27.07	12.7	27.07	12.7	541	88	24	39.2	202	84	202	84
Scolopendra_morsitans	145.69	-28.07	21.26	13.46	44.71	618.92	35.8	5.7	30.1	28.55	14.85	28.55	13.25	414	60	18	35.3	148	65	148	66
Scolopendra_morsitans	124.32	-28.08	21.02	14.93	46.93	604.34	36.8	5	31.8	24.83	18.1	28.13	13.13	205	35	9	37.47	73	32	70	44
Scolopendra_morsitans	145.69	-28.08	21.25	13.54	44.99	617.57	35.8	5.7	30.1	28.53	14.87	28.53	13.27	404	58	16	35.08	144	63	144	66
Scolopendra_morsitans	150.66	-28.15	19.55	14.38	49.23	549.94	33.7	4.5	29.2	25.92	12.32	25.92	12.32	623	88	26	36.45	235	95	235	95
Scolopendra_morsitans	116.81	-28.25	20.83	14.68	46.59	631.41	37.9	6.4	31.5	14.35	23.6	28.6	13.15	254	36	8	46.8	101	28	57	95
Scolopendra_morsitans	126.4	-28.3	20.08	15.24	48.54	588.27	35.8	4.4	31.4	27.02	14.05	27.02	12.42	205	33	9	38.42	75	30	75	38
Scolopendra_morsitans	32.42	-28.35	21.88	8.92	54.04	262.07	29.5	13	16.5	25.07	18.58	25.07	18.58	1183	156	55	33.51	427	173	427	173
Scolopendra_morsitans	149.47	-28.49	20.15	14.23	47.42	584.81	34.8	4.8	30	27	12.55	27	12.55	577	92	28	37.31	215	98	215	98
Scolopendra_morsitans	125.81	-28.5	20.43	15.37	48.94	583.6	36.1	4.7	31.4	27.3	14.43	27.3	12.82	203	32	8	37.51	73	30	73	40
Scolopendra_morsitans	150.52	-28.5	19.54	14.23	48.88	557.03	33.7	4.6	29.1	25.97	12.22	25.97	12.22	620	91	25	38.84	240	94	240	94
Scolopendra_morsitans	119.96	-28.7	20.26	13.97	45.49	627.17	36.2	5.5	30.7	24.77	19.9	27.87	12.42	286	50	9	48.95	117	31	88	70
Scolopendra_morsitans	143.95	-28.7	21.38	12.85	41.99	649.93	36.5	5.9	30.6	29.17	18.07	29.17	13.07	246	31	13	29.58	84	42	84	54
Scolopendra_morsitans	114.81	-28.71	20.1	12.89	49.77	487.32	34.5	8.6	25.9	14.33	23.9	26.2	14.33	480	98	6	84.48	267	26	40	267
Scolopendra_morsitans	114.63	-28.73	20.43	11.25	49.34	422.17	32.8	10	22.8	16.7	23.52	25.82	15.48	437	92	4	87.96	249	18	34	245
Scolopendra_morsitans	145.59	-28.77	20.95	13.2	44.15	621.33	35.6	5.7	29.9	27.6	14.5	28.32	12.97	360	48	16	34.28	128	55	123	56
Scolopendra_morsitans	17.68	-28.77	23.82	14.54	54.67	475.38	37.4	10.8	26.6	28.2	20.7	29.18	17.65	49	10	2	51.34	24	6	20	10
Scolopendra_morsitans	114.95	-28.8	19.94	13.59	50.72	503.9	34.8	8	26.8	15.33	24	26.22	13.97	466	92	7	80.02	252	29	44	248
Scolopendra_morsitans	145.55	-28.86	20.96	12.93	43.55	625.4	35.6	5.9	29.7	27.72	12.95	28.42	12.95	355	47	16	33.1	126	58	120	58
Scolopendra_morsitans	145.57	-28.89	20.92	12.93	43.37	626.31	35.6	5.8	29.8	27.67	12.88	28.38	12.88	357	47	16	33.17	126	58	119	58
Scolopendra_morsitans	115.55	-28.95	20.32	14.33	49.4	553.2	36.2	7.2	29	15.08	25.05	27.18	13.75	349	63	7	69.42	179	26	46	168
Scolopendra_morsitans	141	-29	21.43	13.88	43.8	657.36	37.4	5.7	31.7	29.32	16.92	29.32	13.08	180	26	8	35.15	68	30	68	32
Scolopendra_morsitans	26.22	-29.07	15.81	16.54	51.69	555.59	30.2	-1.8	32	21.23	8.42	21.98	8.42	538	94	8	66.26	252	31	235	31
Scolopendra_morsitans	141.2	-29.09	21.29	13.68	43.69	655.95	37.1	5.8	31.3	28.4	12.97	29.18	12.97	178	30	9	40.29	70	32	70	32
Scolopendra_morsitans	141.2	-29.09	21.3	13.64	43.58	656.82	37.1	5.8	31.3	28.43	12.97	29.2	12.97	183	32	9	41.5	72	34	72	34
Scolopendra_morsitans	141.88	-29.11	20.87	13.03	42.7	647.04	36.2	5.7	30.5	27.88	12.67	28.67	12.67	231	36	11	39.63	88	40	88	40
Scolopendra_morsitans	117.18	-29.14	20.35	13.84	45.38	617.5	37	6.5	30.5	14	23.05	28.02	12.9	308	46	9	47.39	127	36	59	115
Scolopendra_morsitans	24.32	-29.16	17.91	16.21	50.97	557.11	33	1.2	31.8	23.57	10.65	24.32	10.65	399	76	6	71.01	199	23	180	23
Scolopendra_morsitans	147.98	-29.35	20.47	14.58	47.35	610.98	35.5	4.7	30.8	27.7	16.9	27.7	12.62	461	76	22	38.31	173	79	173	81
Scolopendra_morsitans	140.43	-29.35	21.23	14.39	44.83	655.32	37.4	5.3	32.1	29.12	12.93	29.12	12.93	153	22	5	37.61	59	20	59	20
Scolopendra_morsitans	141.97	-29.42	20.57	12.73	42.28	641.92	35.8	5.7	30.1	28.33	12.45	28.33	12.45	270	45	11	40.1	103	46	103	46
Scolopendra_morsitans	120.58	-29.43	20.14	13.44	44.81	609.68	35.9	5.9	30	20.5	19.98	27.57	12.5	225	36	7	44.04	81	25	51	68
Scolopendra_morsitans	116.29	-29.44	19.96	14.58	48.45	585.2	36.8	6.7	30.1	14.17	25.23	27.18	12.97	321	57	10	60.93	155	32	40	145
Scolopendra_morsitans	142.01	-29.44	20.74	12.98	42.54	644.99	36.1	5.6	30.5	28.52	12.58	28.52	12.58	268	45	11	40.38	103	46	103	46
Scolopendra_morsitans	116.69	-29.5	19.92	12.52	45.68	559.65	35.3	7.9	27.4	14.35	21.95	26.88	13.3	338	60	11	56.81	157	38	47	146
Scolopendra_morsitans	134.55	-29.5	20.61	14.59	47.84	594.55	36.3	5.8	30.5	27.77	16.45	27.77	13.12	170	20	8	24.48	57	33	57	36
Scolopendra_morsitans	31.2	-29.55	20.65	9.78	54.92	269.55	28.2	10.4	17.8	23.83	17.2	23.83	17.2	986	124	24	42.04	365	114	365	114
Scolopendra_morsitans	39.81	-3.65	25.89	7.73	67.17	127.51	32	20.5	11.5	25.95	27.15	27.38	24.25	1024	254	15	72.88	496	79	188	221
Scolopendra_morsitans	146	-30.1	20.3	14.36	46.77	614.24	35.5	4.8	30.7	27.7	13.8	27.7	12.48	329	39	17	24.86	109	58	109	72
Scolopendra_morsitans	121.14	-30.32	18.98	13.64	45.93	584.87	34.7	5	29.7	12.55	18.85	26.1	11.63	268	34	7	36.52	89	31	74	81
Scolopendra_morsitans	20.51	-30.35	18.12	17.49	53.99	562.7	34.2	1.8	32.4	22.15	12.47	24.72	10.97	157	28	5	49.88	69	18	49	21
Scolopendra_morsitans	149.59	-30.4	18.86	14.5	48.82	582.69	33.6	3.9	29.7	25.8	11.38	25.8	11.38	650	108	35	36.87	238	121	238	121
Scolopendra_morsitans	146.52	-30.41	19.55	12.36	43.06	614.46	34.1	5.4	28.7	26.35	12.97	26.95	11.75	364	46	21	26.29	125	65	122	75
Scolopendra_morsitans	136.87	-30.45	20.29	13.88	46.1	605.77	35.9	5.8	30.1	27.67	14.22	27.67	12.72	187	24	9	24.46	60	37	60	38
Scolopendra_morsitans	118.6	-30.51	18.42	13.41	45.92	590.51	34.5	5.3	29.2	11.27	24.1	25.73	11.27	258	37	10	44.06	105	33	38	105
Scolopendra_morsitans	136.91	-30.6	20.29	14.05	46.37	609.62	36.1	5.8	30.3	27.75	14.2	27.75	12.7	187	21	9	20.96	56	39	56	41
Scolopendra_morsitans	30.53	-30.64	21.01	7.91	53.08	231.6	27.3	12.4	14.9	23.88	18.75	23.88	18.18	1051	126	27	40.03	363	122	363	134
Scolopendra_morsitans	119.25	-30.69	18.85	13.21	45.86	577.96	34.4	5.6	28.8	12.73	21.57	25.97	11.78	271	50	10	46.15	106	32	53	103
Scolopendra_morsitans	121.46	-30.73	18.57	13.38	46.47	558.47	33.9	5.1	28.8	18.98	18.38	25.37	11.53	286	31	14	23.09	87	51	68	80
Scolopendra_morsitans	118.98	-30.75	18.57	13.5	46.23	586	34.6	5.4	29.2	11.48	21.25	25.83	11.48	288	49	10	42.81	107	37	59	107
Scolopendra_morsitans	121.47	-30.77	18.75	13.15	46.47	550.14	33.8	5.5	28.3	12.75	18.53	25.45	11.83	285	31	15	21.66	86	52	68	80
Scolopendra_morsitans	147.48	-30.89	19.37	14.07	46.42	613.28	34.6	4.3	30.3	26.17	12.8	26.77	11.58	421	50	26	19.93	135	82	133	89
Scolopendra_morsitans	118.9	-30.95	18.71	13.51	46.9	570.11	34.5	5.7	28.8	12.82	21.27	25.75	11.78	297	44	13	39.54	112	40	54	110
Scolopendra_morsitans	141.84	-31.04	19.49	14.75	46.97	624.09	35.5	4.1	31.4	27.07	11.65	27.07	11.65	257	36	17	24.47	82	53	82	53
Scolopendra_morsitans	138.39	-31.06	19.74	14.18	46.78	611.77	35.4	5.1	30.3	26.6	15.67	27.17	12.03	222	24	14	16.29	66	51	66	51
Scolopendra_morsitans	141.7	-31.08	19.26	14.04	46.19	617.28	34.9	4.5	30.4	26.73	11.5	26.73	11.5	259	37	14	28.66	87	49	87	49
Scolopendra_morsitans	141.7	-31.09	19.32	14.04	46.19	615.81	34.9	4.5	30.4	26.78	11.57	26.78	11.57	260	38	14	29.53	88	49	88	49
Scolopendra_morsitans	141.76	-31.11	19.33	14.35	46.59	616.76	35.1	4.3	30.8	26.82	11.57	26.82	11.57	253	36	14	28.21	85	49	85	49
Scolopendra_morsitans	136.14	-31.17	19.25	13.74	47.39	569.34	34.6	5.6	29	12.85	22.35	26.23	12.17	207	25	9	29.47	60	43	52	58
Scolopendra_morsitans	118.76	-31.2	17.77	13.46	47.22	564.3	33.7	5.2	28.5	12.05	23.13	24.77	10.98	330	44	13	40.22	128	47	52	126
Scolopendra_morsitans	138.64	-31.3	17.57	13.13	44.64	616.21	33.3	3.9	29.4	25.08	17.67	25.08	9.87	321	33	21	14.26	88	71	88	85
Scolopendra_morsitans	138.6	-31.38	17.65	13.23	44.98	611.4	33.3	3.9	29.4	11.4	17.8	25.1	10	332	36	22	15.05	93	72	88	91
Scolopendra_morsitans	18.07	-31.48	17.5	13.66	62.94	300.78	29	7.3	21.7	13.77	20.97	21.07	13.77	187	32	3	68.25	93	12	14	93
Scolopendra_morsitans	145.9	-31.5	18.6	12.29	42.98	613.44	33.4	4.8	28.6	25.47	10.92	26.1	10.92	394	49	25	19.8	121	82	121	82
Scolopendra_morsitans	145.9	-31.51	18.59	12.28	42.92	613	33.4	4.8	28.6	25.45	10.9	26.08	10.9	395	49	25	19.58	121	82	121	82
Scolopendra_morsitans	117.7	-31.62	17.93	13.93	49.41	546.99	33.8	5.6	28.2	12.62	23	24.72	11.45	320	48	11	49.18	136	40	44	134
Scolopendra_morsitans	117.71	-31.62	17.96	13.92	49.35	547.13	33.8	5.6	28.2	12.63	23.02	24.75	11.47	318	49	11	48.87	135	40	44	133
Scolopendra_morsitans	117.72	-31.64	18.04	13.91	49.5	544.85	33.8	5.7	28.1	12.73	23.07	24.8	11.58	311	48	11	49.25	133	39	43	130
Scolopendra_morsitans	23.5	-31.78	15.48	16.85	52.82	548.67	31.3	-0.6	31.9	21.32	10.02	21.97	8.45	278	45	10	49.46	116	34	97	35
Scolopendra_morsitans	116	-31.8	18.67	12.23	50.52	454.63	32.6	8.4	24.2	13.48	24.23	24.5	13.48	720	147	8	84.52	401	38	45	401
Scolopendra_morsitans	138.44	-31.85	17.92	14.16	47.35	594.08	33.9	4	29.9	11.77	22.13	25.18	10.53	338	39	19	19.77	104	66	76	102
Scolopendra_morsitans	122.4	-31.88	17.13	13.58	49.94	491.53	31.7	4.5	27.2	17.67	14.08	23.08	10.93	293	32	18	19.6	89	60	65	78
Scolopendra_morsitans	141.45	-31.9	18.02	12.53	44.73	582.81	33	5	28	21.3	21.92	25.15	10.75	249	26	16	14.02	71	54	64	59
Scolopendra_morsitans	141.48	-31.94	18.24	12.41	44.63	578.88	33.1	5.3	27.8	21.47	11.02	25.32	11.02	244	26	17	13.9	69	55	63	55
Scolopendra_morsitans	148.78	-31.95	17.16	13.62	46.63	582.63	32.2	3	29.2	24.28	9.85	24.28	9.85	624	82	37	21.3	192	126	192	126
Scolopendra_morsitans	140.89	-32.1	18.25	13.97	47.18	581.66	33.9	4.3	29.6	18.43	10.95	25.33	10.95	211	25	12	18.98	59	40	56	40
Scolopendra_morsitans	121.74	-32.15	17.49	13.43	50.47	478.06	32	5.4	26.6	12.38	14.42	23.32	11.5	298	32	19	15.99	88	64	68	80
Scolopendra_morsitans	121.97	-32.17	17.02	13.35	50.19	475.64	31.5	4.9	26.6	14.37	13.97	22.8	11.05	303	32	19	16.01	88	65	70	80
Scolopendra_morsitans	18.88	-32.18	19.4	15.26	54.89	474.74	34.1	6.3	27.8	13.48	24.88	24.88	13.48	247	45	5	67.53	121	18	18	121
Scolopendra_morsitans	138.1	-32.2	18.13	13.92	48.15	568.16	33.6	4.7	28.9	11.97	22.28	25.05	11.05	292	32	16	20.98	91	54	63	89
Scolopendra_morsitans	148.73	-32.26	16.71	12.63	45.25	573.47	31.2	3.3	27.9	22.3	9.55	23.77	9.55	656	80	39	17.62	194	141	192	141
Scolopendra_morsitans	116.03	-32.33	17.33	12.1	49.79	452.36	31.5	7.2	24.3	12.32	22.88	23.17	12.32	1125	223	15	81.75	608	55	63	608
Scolopendra_morsitans	142.41	-32.39	18.58	13.66	46.94	574.42	33.8	4.7	29.1	25.52	11.37	25.52	11.37	295	43	17	26.69	93	59	93	59
Scolopendra_morsitans	137.78	-32.48	18.93	12.03	46.64	512.33	32.5	6.7	25.8	15.73	22.93	25.1	12.52	266	29	15	19.38	80	51	59	72
Scolopendra_morsitans	148.55	-32.49	16.85	13.61	46.76	587.48	31.9	2.8	29.1	22.6	13.47	24.1	9.57	660	83	37	18.9	195	144	190	144
Scolopendra_morsitans	138.4	-32.64	16.71	13.86	48.97	546.22	32.1	3.8	28.3	10.95	20.85	23.38	9.93	326	36	16	24.64	104	57	63	102
Scolopendra_morsitans	144.66	-32.7	18.7	13.98	46.9	606.87	34.2	4.4	29.8	14.78	22.92	26.17	11.17	320	33	22	11.67	85	76	79	77
Scolopendra_morsitans	137.9	-32.72	18.04	11.14	46.04	485.58	30.8	6.6	24.2	14.97	23.77	23.88	11.97	328	36	16	22.84	102	58	66	94
Scolopendra_morsitans	115.87	-32.73	18.16	12.71	51.04	457.87	32.9	8	24.9	14.2	23.75	24.05	13.07	943	191	13	81.67	502	52	61	501
Scolopendra_morsitans	145.55	-32.73	17.76	12.71	44.75	599.68	32.7	4.3	28.4	14	24.63	25.1	10.28	350	36	26	11.38	95	80	88	92
Scolopendra_morsitans	121.17	-32.91	16.58	12.41	52.58	420.54	29.5	5.9	23.6	12.32	21.67	21.67	11.4	303	37	13	30.18	105	48	48	101
Scolopendra_morsitans	24.65	-32.93	18.85	14.88	54.29	454.53	32.2	4.8	27.4	22.13	13.02	24.18	13.02	303	44	12	34.73	109	48	91	48
Scolopendra_morsitans	135.55	-32.97	16.94	14.54	53.86	464.7	32.1	5.1	27	11.92	22.4	22.62	11.17	327	42	12	39.36	122	41	46	121
Scolopendra_morsitans	135.55	-32.99	16.89	14.51	53.93	462.01	32	5.1	26.9	11.88	22.32	22.52	11.15	334	43	12	39.51	125	42	48	124
Scolopendra_morsitans	138.09	-33.05	17.93	10.96	45.28	484.1	31.3	7.1	24.2	11.97	23.67	23.83	11.97	414	48	18	31.77	134	60	67	134
Scolopendra_morsitans	141.04	-33.19	17.9	14.18	48.91	551.16	33.6	4.6	29	24.72	11.1	24.72	11.1	246	24	14	15.17	69	54	69	54
Scolopendra_morsitans	141.05	-33.2	17.95	14.13	48.71	550.05	33.7	4.7	29	24.75	11.15	24.75	11.15	247	24	14	14.84	69	54	69	54
Scolopendra_morsitans	148.35	-33.25	15.52	10.74	41.8	559.6	29.5	3.8	25.7	11.83	12.4	22.47	8.63	661	72	42	15.48	182	142	178	163
Scolopendra_morsitans	141.09	-33.35	17.89	14.1	48.79	550.38	33.6	4.7	28.9	14.82	24.18	24.7	11.1	251	26	12	16.68	68	57	67	58
Scolopendra_morsitans	141.1	-33.35	17.9	14.09	48.76	550.05	33.6	4.7	28.9	14.82	24.18	24.7	11.1	251	26	12	16.68	68	57	67	58
Scolopendra_morsitans	141.11	-33.36	17.9	14.04	48.59	549.61	33.6	4.7	28.9	14.82	24.18	24.7	11.12	252	26	12	16.45	68	57	67	58
Scolopendra_morsitans	141.16	-33.38	17.87	13.98	48.52	549.51	33.5	4.7	28.8	14.78	24.15	24.67	11.08	255	26	12	16.05	69	57	67	60
Scolopendra_morsitans	141.16	-33.4	17.88	13.94	48.58	548.4	33.5	4.8	28.7	14.8	24.15	24.67	11.12	256	27	12	16.46	71	57	67	60
Scolopendra_morsitans	141.16	-33.4	17.9	13.95	48.61	548.61	33.5	4.8	28.7	14.82	21.65	24.7	11.15	254	27	12	16.42	69	56	67	60
Scolopendra_morsitans	151.45	-33.41	17.81	8.28	45.72	366.02	26	7.9	18.1	22	13.73	22.1	13.05	1313	152	69	28.27	438	219	382	280
Scolopendra_morsitans	141.11	-33.42	17.93	13.88	48.37	550.1	33.6	4.9	28.7	14.85	21.68	24.75	11.15	258	27	12	16.58	71	57	68	61
Scolopendra_morsitans	139.09	-33.45	15.53	13.51	50.4	512.36	30.6	3.8	26.8	12.33	19.33	21.87	9.25	346	40	17	27.67	117	58	69	108
Scolopendra_morsitans	149.19	-33.45	11.83	11.55	44.94	525.77	26	0.3	25.7	6.2	12.37	18.38	5.4	910	99	53	19.37	272	177	238	253
Scolopendra_morsitans	148.44	-33.58	16.39	12.3	44.89	573.6	31.3	3.9	27.4	12.67	20.67	23.48	9.32	626	63	40	13.68	171	136	163	153
Scolopendra_morsitans	142.73	-33.59	17.79	14.35	48.15	567.85	33.7	3.9	29.8	14.5	21.82	24.75	10.78	277	28	19	11.94	78	61	66	76
Scolopendra_morsitans	142.99	-33.63	17.96	14.69	48.65	576.05	34.2	4	30.2	14.67	22	25.05	10.85	295	30	20	11.6	83	64	71	78
Scolopendra_morsitans	151.03	-33.66	16.4	10.39	48.33	408.97	26.5	5	21.5	21.02	11.95	21.23	11.07	1143	138	54	30.15	409	180	358	209
Scolopendra_morsitans	151.11	-33.66	16.56	9.32	47.05	391.11	25.7	5.9	19.8	21	12.25	21.15	11.45	1204	145	59	29.03	423	194	370	232
Scolopendra_morsitans	136.46	-33.7	16.57	11.18	49.48	429.71	29.2	6.6	22.6	11.88	21.72	21.75	11.23	356	45	16	34.71	132	53	56	126
Scolopendra_morsitans	136.49	-33.7	16.67	11.21	49.81	425.96	29.2	6.7	22.5	12.02	21.77	21.8	11.38	349	44	16	33.94	128	53	55	122
Scolopendra_morsitans	140.17	-33.7	17.33	15.22	52.29	515.78	33.3	4.2	29.1	17.23	23.3	23.73	10.97	264	30	13	19.36	80	51	60	66
Scolopendra_morsitans	140.15	-33.75	17.33	15.38	52.68	514.97	33.4	4.2	29.2	17.22	23.3	23.72	10.98	265	31	13	20.02	81	51	59	67
Scolopendra_morsitans	26.53	-33.75	18.18	8.23	58.39	206.34	24.9	10.8	14.1	18.57	16.38	20.77	15.77	635	72	41	19.48	196	124	161	137
Scolopendra_morsitans	140.12	-33.75	17.3	15.44	52.7	514.61	33.4	4.1	29.3	17.22	23.25	23.68	10.97	264	31	13	19.79	80	51	59	66
Scolopendra_morsitans	142.6	-33.81	17.69	14.28	48.42	563.36	33.6	4.1	29.5	10.75	24.22	24.63	10.75	262	31	16	18.66	80	56	57	80
Scolopendra_morsitans	142.64	-33.81	17.69	14.32	48.53	563.22	33.7	4.2	29.5	10.75	21.7	24.63	10.75	267	31	16	17.89	80	57	60	80
Scolopendra_morsitans	142.61	-33.82	17.7	14.39	48.62	564.12	33.7	4.1	29.6	10.75	21.72	24.67	10.75	266	31	16	18.21	80	57	59	80
Scolopendra_morsitans	139.03	-33.85	15.25	12.68	49.51	488.88	29.9	4.3	25.6	10.13	19.05	21.32	9.33	392	47	18	33.3	137	62	67	133
Scolopendra_morsitans	139.66	-33.98	17.55	14.64	52.48	503.22	33	5.1	27.9	14.62	21.17	23.77	11.32	259	33	13	21.65	81	50	56	67
Scolopendra_morsitans	139.65	-33.99	17.52	14.58	52.43	502.62	32.9	5.1	27.8	14.57	21.13	23.73	11.32	259	33	13	21.73	82	50	56	67
Scolopendra_morsitans	20.23	-34.06	18.26	11.94	51.92	412.22	30	7	23	13.13	23.15	23.15	13.13	399	47	20	29.52	135	67	67	135
Scolopendra_morsitans	139.4	-34.09	17.05	13.98	52.34	486.95	31.9	5.2	26.7	14.13	22.73	23.08	11.07	285	34	14	22.67	93	54	58	80
Scolopendra_morsitans	138.42	-34.14	16.84	13.94	52.61	478.02	31.8	5.3	26.5	10.98	22.7	22.7	10.98	370	44	16	35.79	127	51	51	127
Scolopendra_morsitans	141.34	-34.14	17.6	13.72	49.34	527.78	32.9	5.1	27.8	14.53	23.7	24.18	11.15	264	32	13	21.3	85	52	59	69
Scolopendra_morsitans	141.55	-34.2	17.61	13.49	48.88	528.7	32.8	5.2	27.6	14.5	23.73	24.2	11.15	283	34	14	21.28	90	55	61	76
Scolopendra_morsitans	141.59	-34.2	17.52	13.14	48.49	523.7	32.4	5.3	27.1	14.42	23.6	24.05	11.15	285	34	14	21.6	91	55	62	78
Scolopendra_morsitans	142.03	-34.23	17.23	13.63	49.22	528.91	32.2	4.5	27.7	14.15	20.95	23.78	10.73	298	33	15	19.02	93	59	68	79
Scolopendra_morsitans	142.6	-34.23	17.38	13.8	48.25	552.58	32.9	4.3	28.6	14.18	21.23	24.25	10.6	293	28	18	12.27	83	63	69	76
Scolopendra_morsitans	142.59	-34.24	17.35	13.73	48.19	551.16	32.8	4.3	28.5	14.15	21.18	24.2	10.6	296	29	18	12.8	84	65	70	75
Scolopendra_morsitans	142.22	-34.25	17.08	12.66	47.77	513.22	31.3	4.8	26.5	14.07	20.77	23.43	10.77	300	31	17	14.2	88	64	71	75
Scolopendra_morsitans	142.59	-34.25	17.35	13.71	48.1	549.73	32.8	4.3	28.5	14.15	21.17	24.18	10.62	295	29	18	12.41	84	65	70	75
Scolopendra_morsitans	142.6	-34.25	17.34	13.72	48.13	550.3	32.8	4.3	28.5	14.15	21.17	24.18	10.6	296	29	18	12.8	84	65	70	75
Scolopendra_morsitans	142.59	-34.25	17.34	13.73	48.16	549.68	32.8	4.3	28.5	14.15	21.17	24.17	10.6	297	29	18	12.62	84	65	70	76
Scolopendra_morsitans	140.7	-34.27	17.39	14.33	51.34	507.39	32.8	4.9	27.9	14.4	23.25	23.68	11.15	266	35	12	26.85	89	48	52	74
Scolopendra_morsitans	142.2	-34.27	16.95	13.03	48.45	513.75	31.4	4.5	26.9	13.97	20.62	23.32	10.63	304	32	16	15.81	90	63	72	77
Scolopendra_morsitans	142.65	-34.28	17.3	13.9	48.43	552.57	32.8	4.1	28.7	14.12	21.15	24.15	10.52	302	30	18	13.42	87	65	71	78
Scolopendra_morsitans	142.66	-34.28	17.33	13.9	48.43	552.76	32.9	4.2	28.7	14.13	21.15	24.2	10.55	301	30	18	13.62	87	65	71	77
Scolopendra_morsitans	142.26	-34.3	17.25	13.41	48.58	529.2	32.2	4.6	27.6	14.18	23.38	23.83	10.77	301	31	17	14.66	88	66	71	74
Scolopendra_morsitans	142.3	-34.31	17.34	13.51	48.59	536.64	32.4	4.6	27.8	14.22	23.55	24	10.77	300	30	17	14.11	86	66	71	73
Scolopendra_morsitans	142.14	-34.32	17.12	13.78	49.02	533.44	32.4	4.3	28.1	14.02	20.85	23.77	10.6	309	33	16	16.73	93	64	72	78
Scolopendra_morsitans	142.15	-34.33	17.15	13.83	49.2	533.35	32.4	4.3	28.1	14.03	23.32	23.78	10.62	310	33	16	16.8	93	66	73	77
Scolopendra_morsitans	142.12	-34.34	17.23	14.02	49.35	539.82	32.7	4.3	28.4	14.07	21	23.95	10.62	309	33	16	17.1	93	64	71	79
Scolopendra_morsitans	139.52	-34.35	16.96	13.76	52.31	473.89	31.7	5.4	26.3	14.05	22.52	22.83	11.12	292	35	15	23.94	96	52	56	84
Scolopendra_morsitans	142.34	-34.35	17.36	13.45	48.38	540.29	32.5	4.7	27.8	14.22	23.62	24.08	10.75	303	30	18	13.6	87	68	72	73
Scolopendra_morsitans	140.45	-34.36	17.14	14.38	52.11	494.95	32.4	4.8	27.6	14.18	22.92	23.28	11.07	270	35	12	27.13	89	48	53	79
Scolopendra_morsitans	139.51	-34.4	16.95	13.75	52.48	471.33	31.6	5.4	26.2	14.08	22.47	22.77	11.13	293	35	15	23.99	96	52	56	85
Scolopendra_morsitans	139.24	-34.43	16.43	13.28	51.69	469.74	31	5.3	25.7	13.35	21.95	22.2	10.65	338	39	16	28.42	114	54	57	106
Scolopendra_morsitans	146.84	-34.44	16.37	13.39	45.24	609.66	32.2	2.6	29.6	8.92	22.08	23.93	8.92	427	46	28	14.72	125	91	95	125
Scolopendra_morsitans	142	-34.46	17.27	14.18	49.74	540.83	32.9	4.4	28.5	14.1	23.5	24	10.65	315	34	16	18.79	97	63	68	87
Scolopendra_morsitans	142	-34.55	17.17	13.81	49.49	530.84	32.5	4.6	27.9	14.1	23.3	23.8	10.68	306	33	17	18.8	94	61	64	84
Scolopendra_morsitans	138.75	-34.55	16.33	12.48	49.73	466.01	30.7	5.6	25.1	10.73	22.1	22.1	10.73	496	61	17	40.36	180	61	61	180
Scolopendra_morsitans	140.62	-34.58	17.06	15.31	53.34	505.06	32.9	4.2	28.7	14	22.9	23.3	10.82	280	34	12	27.95	92	48	52	85
Scolopendra_morsitans	139.52	-34.59	16.68	13.42	52.2	458.62	30.9	5.2	25.7	13.87	22.02	22.32	11	294	35	16	24.77	97	51	54	85
Scolopendra_morsitans	142.41	-34.59	17.05	13.12	48.05	531.19	32	4.7	27.3	13.93	23.22	23.67	10.57	316	32	20	14.16	91	70	71	78
Scolopendra_morsitans	138.6	-34.6	16.77	12.39	50.17	457.98	30.7	6	24.7	11.2	22.2	22.43	11.2	447	56	18	37.29	160	61	61	160
Scolopendra_morsitans	138.75	-34.62	16.51	11.96	49.21	457.91	30.2	5.9	24.3	10.95	22	22.15	10.95	495	63	17	41.11	183	62	62	183
Scolopendra_morsitans	138.69	-34.63	16.68	12.07	49.45	456.58	30.4	6	24.4	11.12	22.12	22.3	11.12	472	59	17	39.31	171	61	61	171
Scolopendra_morsitans	141.83	-34.64	16.88	13.43	49.03	523.83	31.9	4.5	27.4	13.9	22.92	23.42	10.48	301	33	17	20.45	93	58	61	88
Scolopendra_morsitans	138.75	-34.65	16.14	11.74	48.52	457.81	29.9	5.7	24.2	10.6	21.63	21.8	10.6	603	83	18	46.62	236	68	68	236
Scolopendra_morsitans	138.61	-34.69	16.76	11.78	48.86	452.56	30.2	6.1	24.1	11.22	22.13	22.33	11.22	469	59	17	38.27	170	62	63	170
Scolopendra_morsitans	138.69	-34.7	16.67	11.52	48.39	449.72	30	6.2	23.8	11.17	22.03	22.22	11.17	515	66	17	41.72	194	64	65	194
Scolopendra_morsitans	139.5	-34.7	16.7	13.77	53.15	453.81	31.1	5.2	25.9	13.88	22	22.3	11.08	286	34	15	25.8	95	48	50	84
Scolopendra_morsitans	138.55	-34.72	16.6	11.26	48.74	429.52	29.5	6.4	23.1	11.32	21.72	21.87	11.32	454	56	17	38.27	165	60	62	165
Scolopendra_morsitans	138.75	-34.72	15.53	11.2	47.46	447.2	29.1	5.5	23.6	10.13	20.95	21.07	10.13	722	106	19	51.27	297	75	76	297
Scolopendra_morsitans	139.17	-34.72	15.39	12.4	50.61	456.22	29.7	5.2	24.5	10.48	20.82	21.03	9.85	495	63	18	39.09	184	66	68	181
Scolopendra_morsitans	146.55	-34.74	16.42	13.08	44.96	597.22	32	2.9	29.1	12.58	23.48	23.83	9.12	493	51	32	13.95	142	107	112	125
Scolopendra_morsitans	139.18	-34.76	15.36	12.46	51.06	452.51	29.6	5.2	24.4	10.48	20.73	20.95	9.85	502	65	19	38.73	185	67	69	183
Scolopendra_morsitans	139.54	-34.78	16.57	13.73	53.23	451.55	30.9	5.1	25.8	13.75	21.82	22.1	10.95	305	35	15	27.03	101	50	51	92
Scolopendra_morsitans	138.64	-34.79	16.94	11.08	48.19	433.59	29.7	6.7	23	11.62	22.1	22.3	11.62	493	63	17	40.38	184	62	65	184
Scolopendra_morsitans	142.99	-34.8	16.71	13.39	48.35	530.9	31.9	4.2	27.7	13.57	20.48	23.35	10.25	336	36	18	19.45	103	71	76	86
Scolopendra_morsitans	147.2	-34.82	15.85	13.08	45.11	602.2	31.6	2.6	29	11.83	20.38	23.37	8.53	539	54	33	15.16	157	109	120	146
Scolopendra_morsitans	138.68	-34.85	16.3	10.58	47.64	422.25	28.8	6.6	22.2	11.1	21.33	21.5	11.1	607	85	18	46.15	240	70	72	240
Scolopendra_morsitans	138.6	-35	15.83	9.5	46.57	389.64	27.4	7	20.4	11.07	20.55	20.62	11.07	620	91	19	47.3	250	72	73	250
Scolopendra_morsitans	138.6	-35.06	15.4	9.63	46.76	390.37	27.2	6.6	20.6	10.65	20.15	20.2	10.65	700	105	20	49.41	287	78	78	287
Scolopendra_morsitans	149.59	-35.2	12.18	12.98	48.63	497.25	26.3	-0.4	26.7	16.82	6.93	18.27	5.95	754	80	54	12.86	209	167	195	171
Scolopendra_morsitans	138.47	-35.23	16.01	9.4	47.24	379.2	27	7.1	19.9	11.35	20.57	20.62	11.35	475	66	15	46.54	190	56	56	190
Scolopendra_morsitans	146.6	-36.15	15.05	13.46	47.22	554.57	31	2.5	28.5	9.18	19.42	21.98	8.37	666	75	32	25.21	217	114	127	208
Scolopendra_morsitans	144.67	-37.46	12.9	11.01	47.45	427.22	26.5	3.3	23.2	11.87	16.72	18.3	7.77	717	73	44	15.71	214	144	148	189
Scolopendra_morsitans	-69.92	-4.15	26.58	7.97	79.67	42.87	31.4	21.4	10	26.65	26.02	27.03	26	3036	336	152	25.29	957	502	723	601
Scolopendra_morsitans	34.36	-6.65	21.62	11.91	68.44	144.29	29.9	12.5	17.4	22.53	19.62	23.25	19.62	605	138	0	113.97	382	0	167	0
Scolopendra_morsitans	37.77	-7.53	26.67	8.78	64.11	169.67	32.7	19	13.7	27.88	24.75	28.47	24.35	1366	306	18	78.05	660	67	454	70
Scolopendra_morsitans	110.36	-7.67	24.68	8.48	81.49	46.68	29.5	19.1	10.4	24.72	24.08	25.12	24.08	2596	394	35	64.44	1135	134	815	179
Scolopendra_morsitans	34.94	-7.69	23.51	12.13	68.55	157.26	31.8	14.1	17.7	24.3	21.27	25.2	21.27	603	135	0	106.75	357	0	155	0
Scolopendra_morsitans	110.38	-7.77	26.57	9.09	81.18	46.97	31.8	20.6	11.2	26.58	25.97	26.93	25.95	2240	395	30	70.65	1066	109	662	140
Scolopendra_morsitans	39.75	-7.97	26.45	6.49	64.27	121.7	31.1	21	10.1	26.95	25.52	27.83	24.88	1509	382	14	87.12	847	67	453	136
Scolopendra_morsitans	116.08	-8.35	26.93	7.03	77.29	51.4	31	21.9	9.1	26.92	26.28	27.53	26.25	1583	360	16	90.93	941	78	330	96
Scolopendra_morsitans	76.35	10.54	27.15	7.66	63.29	140.72	34	21.9	12.1	25.82	28	29.23	25.82	3009	787	3	102.49	1882	47	384	1882
Scolopendra_morsitans	76.09	10.69	27.39	7.67	63.89	137.69	34.1	22.1	12	26.02	28.2	29.42	26.02	2988	770	2	103.15	1867	36	385	1867
Scolopendra_morsitans	76.8	10.78	27.4	9.11	63.25	164.06	35.8	21.4	14.4	26.1	28.33	29.88	26.05	1578	369	4	85.31	843	39	229	710
Scolopendra_morsitans	76.74	10.98	24.69	8.97	59.38	158.16	32.9	17.8	15.1	23.98	24.88	27.1	23.15	1569	351	6	82.1	802	33	223	179
Scolopendra_morsitans	79.83	11.08	28.56	8.51	56.72	227.63	36.6	21.6	15	26.63	28.33	31.13	25.62	1304	387	15	107.66	867	57	131	310
Scolopendra_morsitans	103.12	11.5	27.32	7.71	64.24	89.28	33.3	21.3	12	27.37	26.35	28.55	26.3	3674	817	8	100.07	2242	57	532	107
Scolopendra_morsitans	76.28	11.87	23.2	9.09	56.82	170.87	32.1	16.1	16	22.17	23.82	25.82	21.78	1759	543	3	107.3	1078	23	246	89
Scolopendra_morsitans	75.4	11.88	27.3	7.76	62.07	136.66	34	21.5	12.5	26	27.78	29.38	25.97	3548	1063	4	123.63	2576	22	324	1943
Scolopendra_morsitans	-14.84	11.89	26.57	12.34	59.33	156.91	36.6	15.8	20.8	25.92	26.15	28.65	24.85	1797	572	0	132.03	1353	0	35	7
Scolopendra_morsitans	77.6	12.11	23.2	9.68	55.6	205.65	32.4	15	17.4	22.32	22.77	25.95	20.58	672	172	3	90.37	341	12	166	106
Scolopendra_morsitans	76.22	12.35	23.59	10.66	59.54	180.39	33.5	15.6	17.9	23.72	24.35	26.32	22.05	835	165	2	83.41	383	15	216	63
Scolopendra_morsitans	101.45	12.56	27.47	7.13	63.69	111.51	32.5	21.3	11.2	27.52	26.07	28.73	25.98	1707	306	6	73.06	764	58	533	90
Scolopendra_morsitans	80.11	12.64	28.5	9.11	52.65	270.48	37.6	20.3	17.3	26.33	28.2	31.63	25.03	1246	321	4	96.86	708	25	103	175
Scolopendra_morsitans	100.89	12.9	28.12	8.01	62.57	121.01	33.6	20.8	12.8	28.1	26.68	29.5	26.5	1292	267	14	76.19	630	56	365	119
Scolopendra_morsitans	79.19	12.92	27.52	10.03	51.94	287.4	37.5	18.2	19.3	26.6	25.48	30.95	23.77	964	183	9	74.75	472	31	157	208
Scolopendra_morsitans	-61.24	13	27.2	5.36	70.5	76.35	31	23.4	7.6	27.72	26.48	27.93	26.15	1896	251	60	46.23	722	200	673	213
Scolopendra_morsitans	80.27	13.08	29.06	9.05	53.87	254.64	37.8	21	16.8	26.93	28.75	31.98	25.85	1241	343	3	100.78	739	23	112	512
Scolopendra_morsitans	75.1	13.51	23.58	8.73	58.22	140.48	31.4	16.4	15	22.57	23.67	25.75	22.47	6711	2391	1	150.3	5658	9	205	4817
Scolopendra_morsitans	75.09	13.52	23.43	8.72	58.5	138.01	31.2	16.3	14.9	22.43	23.52	25.55	22.33	6771	2414	1	150.62	5720	9	202	4863
Scolopendra_morsitans	79.49	13.65	28.42	9.8	49.49	306.83	38.8	19	19.8	27.4	26.28	32.12	24.4	925	186	4	78.28	463	22	139	262
Scolopendra_morsitans	77.31	13.74	25.54	11.31	54.63	245.86	36.7	16	20.7	24.95	25.28	28.97	22.57	589	134	1	90.63	327	8	100	45
Scolopendra_morsitans	77.31	13.74	25.54	11.31	54.63	245.86	36.7	16	20.7	24.95	25.28	28.97	22.57	589	134	1	90.63	327	8	100	45
Scolopendra_morsitans	77.32	13.74	25.55	11.3	54.59	246.38	36.7	16	20.7	24.98	25.28	28.98	22.57	593	135	1	90.73	329	8	100	45
Scolopendra_morsitans	77.32	13.74	25.55	11.3	54.59	246.38	36.7	16	20.7	24.98	25.28	28.98	22.57	593	135	1	90.73	329	8	100	45
Scolopendra_morsitans	103.79	13.77	26.89	9.47	56.35	177.84	34.8	18	16.8	27.23	24.83	28.95	24.42	1336	287	0	84.99	674	19	242	63
Scolopendra_morsitans	-13.88	13.8	27.21	13.78	57.43	244.99	39.1	15.1	24	26.33	26.4	30.45	24.45	737	215	0	133.45	571	1	106	4
Scolopendra_morsitans	101.27	14.09	28.02	10.03	60.44	139.96	35.7	19.1	16.6	28.15	26.55	29.7	26.1	1457	288	7	80.41	721	37	306	57
Scolopendra_morsitans	121.16	14.27	27.32	7.35	65.04	100.37	33.3	22	11.3	27.4	26.5	28.65	26.03	1927	311	12	73.78	903	59	407	146
Scolopendra_morsitans	121.04	14.4	27.56	8.07	66.12	101.22	34.1	21.9	12.2	27.47	26.87	28.93	26.33	2042	396	9	83.61	1069	45	420	117
Scolopendra_morsitans	-14.45	14.5	27.84	14.67	60.36	235.69	39.7	15.4	24.3	27.47	26.52	30.93	24.98	610	191	0	138.38	488	0	65	1
Scolopendra_morsitans	-60.85	14.5	26.58	6.52	73.22	85.67	30.8	21.9	8.9	27	25.82	27.4	25.42	1961	262	75	43.56	745	248	591	274
Scolopendra_morsitans	102	14.89	26.91	10.73	58.02	207.92	35.5	17	18.5	27.08	24.43	28.98	23.88	1051	223	3	79.3	515	26	259	37
Scolopendra_morsitans	75.38	15.97	25.03	10.75	56.28	202.4	35.4	16.3	19.1	24	25.07	28.08	23.02	812	156	1	86.62	418	11	123	40
Scolopendra_morsitans	73.65	16.06	26.87	9.18	58.07	150.76	34.1	18.3	15.8	26.5	26.12	28.97	25.38	3668	1325	0	147.02	3016	1	94	10
Scolopendra_morsitans	108.1	16.15	25.08	6.64	43.41	318.63	32.8	17.5	15.3	25	23.55	28.7	20.88	2120	556	37	96.29	1307	119	290	379
Scolopendra_morsitans	-61.05	16.31	25.2	7.03	69.64	104.77	30.1	20	10.1	25.85	23.78	26.32	23.78	1141	142	40	34.33	403	154	363	154
Scolopendra_morsitans	-95.28	16.32	28.15	12.62	74.65	108.17	36.5	19.6	16.9	28.78	26.68	29.38	26.68	825	200	2	115.64	497	9	249	9
Scolopendra_morsitans	-16.27	16.36	26.21	12.18	64.42	220.64	34.4	15.5	18.9	28.38	25.7	28.67	23.18	183	73	0	159.7	163	2	145	3
Scolopendra_morsitans	-95.7	16.4	25.55	13.33	72.86	123.71	34.5	16.2	18.3	26.3	23.95	27.03	23.95	610	139	1	106.35	367	7	195	7
Scolopendra_morsitans	-169.54	16.73	26.6	5.21	66.77	96.89	30.6	22.8	7.8	27.73	26.53	27.75	25.45	671	79	35	25.92	213	125	205	165
Scolopendra_morsitans	54.03	16.99	26.51	8.87	55.77	200.98	34	18.1	15.9	27.5	24.63	29.12	23.93	87	20	1	76.86	49	7	25	11
Scolopendra_morsitans	78.42	17.42	26.39	11.26	47.11	341.54	38.9	15	23.9	26.05	22.92	30.92	22.23	784	183	2	109.89	524	10	146	22
Scolopendra_morsitans	-63.22	17.64	25.89	6.04	65.67	121.06	30.3	21.1	9.2	26.55	24.77	27.22	24.33	1088	143	46	34.74	397	154	332	173
Scolopendra_morsitans	-96.91	17.65	24.93	14.31	62.76	237.33	36.5	13.7	22.8	26.18	23.17	27.87	21.88	564	114	5	95.44	322	18	173	19
Scolopendra_morsitans	79.15	17.72	27.31	12.12	46.6	360.26	40.7	14.7	26	27.13	23.55	32.17	22.9	846	193	3	106.4	543	16	171	31
Scolopendra_morsitans	-64.57	17.75	26.48	6.54	67.44	122.46	31.3	21.6	9.7	27.13	24.95	27.83	24.95	1002	133	34	43.36	389	118	315	118
Scolopendra_morsitans	83.25	17.76	26.19	7.75	45.86	274.08	34.1	17.2	16.9	26.88	22.57	29.37	22.55	1179	278	7	91.56	664	31	227	90
Scolopendra_morsitans	83.24	17.77	27.34	7.78	45.25	282.97	35.3	18.1	17.2	28.05	23.58	30.6	23.58	1041	246	6	92.87	589	24	205	24
Scolopendra_morsitans	83.25	17.8	27.12	7.8	45.09	287.35	35.1	17.8	17.3	27.85	23.3	30.42	23.3	1063	248	6	92.37	598	24	211	82
Scolopendra_morsitans	-97.78	17.81	21.5	16.72	69.94	186.67	33.2	9.3	23.9	22.43	19.1	23.73	19.1	637	140	5	94.05	337	19	219	19
Scolopendra_morsitans	-62.81	17.9	26.42	5.94	68.3	100.71	30.7	22	8.7	27.08	25.15	27.57	25.15	1010	125	45	33.09	359	154	304	154
Scolopendra_morsitans	-62.83	17.9	26.5	5.88	68.31	101.05	30.7	22.1	8.6	27.18	25.22	27.63	25.22	1001	124	45	33.62	358	151	302	151
Scolopendra_morsitans	-99.37	17.93	26.93	15.87	69.59	164.71	38.3	15.5	22.8	27.33	26.07	29.17	25.08	1105	236	3	110.68	669	16	308	27
Scolopendra_morsitans	-67.05	17.98	26.08	12.68	77.76	131.3	33.8	17.5	16.3	27.2	24.43	27.55	24.43	963	157	29	55.64	423	95	257	95
Scolopendra_morsitans	-67.1	18	25.79	12.74	77.69	130.04	33.5	17.1	16.4	26.92	24.15	27.22	24.15	1147	179	34	52.39	490	117	325	117
Scolopendra_morsitans	-63.04	18.1	26.67	6.38	70.05	99.94	31.1	22	9.1	27.28	25.43	27.82	25.43	992	131	46	36.25	372	151	288	151
Scolopendra_morsitans	-77.23	18.1	24.23	8.39	73.61	97.48	29.8	18.4	11.4	24.73	22.98	25.32	22.97	1443	250	51	48.09	566	173	391	206
Scolopendra_morsitans	-71.35	18.19	24.99	11.22	76.3	113.56	31.9	17.2	14.7	26.03	23.42	26.28	23.42	893	136	21	59.41	374	72	297	72
Scolopendra_morsitans	-63.06	18.22	26.6	5.97	69.38	94.2	30.9	22.3	8.6	27.3	25.42	27.68	25.42	973	130	46	35.79	363	151	325	151
Scolopendra_morsitans	-63.01	18.25	26.69	5.99	69.67	91.88	31	22.4	8.6	27.42	25.53	27.78	25.53	931	120	46	36.2	350	140	320	140
Scolopendra_morsitans	-97.21	18.3	23.85	18.68	70.47	240.43	36.7	10.2	26.5	25.3	20.62	26.63	20.62	387	83	3	97.46	214	12	129	12
Scolopendra_morsitans	74.03	18.36	24.19	13.34	53.8	274.31	36.8	12	24.8	23.55	23.13	27.85	21.08	621	154	0	95.81	338	4	62	42
Scolopendra_morsitans	78.95	18.47	27.56	12.77	44.95	403.36	42.3	13.9	28.4	27.35	23.33	33.05	22.67	859	227	5	113.69	579	20	162	31
Scolopendra_morsitans	73.99	18.55	24.94	13.19	52.77	288.9	37.2	12.2	25	24.82	23.33	28.7	21.45	599	135	0	96.37	328	3	149	8
Scolopendra_morsitans	82	18.85	24.78	10.48	43.5	370.77	36.4	12.3	24.1	25.32	20.25	29.45	19.93	1477	406	5	122	1045	16	283	33
Scolopendra_morsitans	82.12	18.87	24.43	10.43	43.65	367.15	35.9	12	23.9	25	19.9	29.03	19.62	1480	402	5	120.71	1040	17	289	34
Scolopendra_morsitans	82	18.88	24.57	10.71	44.07	368.93	36.3	12	24.3	25.07	20.1	29.22	19.73	1464	400	5	121.59	1033	17	282	33
Scolopendra_morsitans	-99.1	19.01	15.52	13.3	68.91	143.22	25.1	5.8	19.3	15.95	13.65	17.25	13.65	973	185	7	95.25	549	30	280	30
Scolopendra_morsitans	-103.65	19.18	25.78	14.89	73.36	130.44	35.5	15.2	20.3	26.65	24.82	27.2	24.05	867	206	0	114.86	597	4	325	32
Scolopendra_morsitans	72.79	19.23	26.83	8.5	51.2	205.01	33.5	16.9	16.6	27.75	24.58	29.2	23.92	1829	641	1	143.12	1442	5	449	5
Scolopendra_morsitans	-81.3	19.28	26.97	7.15	65	140.9	32.3	21.3	11	28.1	25.88	28.58	25.13	1463	234	31	58.6	614	122	532	162
Scolopendra_morsitans	-99.2	19.31	15.5	14.94	69.17	168.35	25.8	4.2	21.6	16.52	13.23	17.45	13.23	861	181	9	96.77	504	30	247	30
Scolopendra_morsitans	-81.25	19.32	26.86	6.56	62.46	144.51	32.1	21.6	10.5	28.07	25.72	28.5	24.98	1436	230	29	60.35	610	121	531	147
Scolopendra_morsitans	-99.18	19.32	15.96	15.06	69.39	168.88	26.3	4.6	21.7	17	13.68	17.9	13.68	829	175	9	96.71	484	28	237	28
Scolopendra_morsitans	-100.19	19.48	11.18	13.75	69.1	178.09	20.2	0.3	19.9	12.77	10.55	12.88	8.67	1010	212	11	94.49	583	44	455	49
Scolopendra_morsitans	-105.05	19.5	25.2	12.89	69.68	214.74	32.7	14.2	18.5	27.52	22.7	27.53	22.57	942	256	2	110.89	628	8	478	40
Scolopendra_morsitans	-99.19	19.52	16.6	15.99	69.53	183.85	27.4	4.4	23	17.88	14.07	18.58	14.07	735	154	8	95.81	430	24	212	24
Scolopendra_morsitans	-104.16	19.9	21.29	17.18	64.6	228.32	34.1	7.5	26.6	23.35	20.25	23.7	18.17	810	195	4	108.37	517	18	368	45
Scolopendra_morsitans	-75.14	19.91	26.73	8.37	66.4	143.82	32.7	20.1	12.6	28	24.95	28.4	24.95	746	139	26	55.69	288	90	184	90
Scolopendra_morsitans	-155.75	20.02	21.5	10.63	72.28	146.87	28.7	14	14.7	20.77	23.22	23.22	19.67	1053	155	13	43.12	326	177	177	286
Scolopendra_morsitans	81.39	20.4	26.08	11.92	40.95	446.92	40.9	11.8	29.1	26.38	20.6	32.12	20.6	1312	379	4	127.14	965	14	228	14
Scolopendra_morsitans	-157.05	21.1	24.78	8.95	65.81	164.06	31.5	17.9	13.6	23.65	26.4	26.75	22.75	1039	152	44	35.76	359	186	196	305
Scolopendra_morsitans	-157.25	21.18	24.41	7.1	61.21	153.37	30.1	18.5	11.6	23.4	26.23	26.23	22.52	675	135	17	56.66	280	89	89	278
Scolopendra_morsitans	-157.25	21.19	24.39	6.97	60.58	151.36	30	18.5	11.5	23.42	26.13	26.2	22.53	650	150	14	67.6	302	79	86	288
Scolopendra_morsitans	-157.81	21.26	24.38	7.73	63.39	154.15	30.2	18	12.2	22.53	25.9	26.18	22.47	703	141	6	67.86	321	26	76	290
Scolopendra_morsitans	-157.7	21.27	24.23	7.11	62.35	146.29	29.7	18.3	11.4	22.53	25.62	25.93	22.43	929	123	25	32.04	307	165	221	277
Scolopendra_morsitans	-157.66	21.3	24.15	7.11	62.35	143.63	29.7	18.3	11.4	23.17	24.82	25.85	22.4	855	106	37	31.08	291	133	225	247
Scolopendra_morsitans	-157.81	21.3	24.42	8.1	64.8	152.57	30.4	17.9	12.5	23.32	24.48	26.2	22.52	969	183	26	49.7	394	129	212	326
Scolopendra_morsitans	-157.65	21.3	23.86	7.13	62.57	143.11	29.4	18	11.4	22.9	25.53	25.57	22.12	699	143	9	67.92	331	47	79	291
Scolopendra_morsitans	-158.09	21.33	24.65	8.75	65.3	166.15	31.2	17.8	13.4	25.7	24.85	26.62	22.58	992	139	32	39.94	321	163	252	263
Scolopendra_morsitans	-158.08	21.34	24.7	9.08	66.24	170.17	31.4	17.7	13.7	24.57	26.47	26.72	22.58	1000	162	37	47.71	326	118	171	307
Scolopendra_morsitans	-99.1	21.38	17.28	11.25	59.84	226.53	26.4	7.6	18.8	18.65	15.25	19.68	14.18	969	226	14	88.77	525	50	237	53
Scolopendra_morsitans	-158.2	21.45	23.96	7.42	61.81	151.04	29.8	17.8	12	22.18	23.95	25.75	22.1	869	146	34	40.4	318	147	187	294
Scolopendra_morsitans	-158.25	21.56	22.72	6.5	58.56	146.45	28.2	17.1	11.1	21.77	24.12	24.45	20.93	794	146	23	48.02	319	116	133	275
Scolopendra_morsitans	-158.25	21.57	22.48	6.6	58.93	145.53	28	16.8	11.2	21.57	24.2	24.2	20.7	710	99	9	48.5	267	68	68	225
Scolopendra_morsitans	-158.27	21.57	23.45	6.46	58.18	150.33	29	17.9	11.1	22.47	25.25	25.25	21.62	659	155	7	76.61	335	37	37	290
Scolopendra_morsitans	-158.24	21.58	23.43	6.85	59.57	152.11	29.2	17.7	11.5	22.4	25.25	25.25	21.58	655	126	8	64.28	308	43	43	259
Scolopendra_morsitans	-158.25	21.58	23.53	6.73	58.99	152.14	29.2	17.8	11.4	22.5	25.35	25.35	21.68	691	156	15	71.88	347	50	50	288
Scolopendra_morsitans	-158.25	21.58	23.63	6.6	58.93	151	29.2	18	11.2	22.62	25.08	25.43	21.78	667	154	9	74.59	336	52	62	295
Scolopendra_morsitans	-158.06	21.65	23.38	6.63	59.76	138.27	28.9	17.8	11.1	22.52	24.6	25.07	21.7	798	119	22	37.28	295	132	153	255
Scolopendra_morsitans	114.12	22.22	22.36	5.02	27.56	497.8	30.7	12.5	18.2	27.78	17.57	27.78	15.83	2011	356	21	77.97	988	81	988	94
Scolopendra_morsitans	114.05	22.33	22.39	5.48	29.01	504.27	30.9	12	18.9	27.87	17.5	27.87	15.78	2009	362	22	78.5	1013	85	1013	95
Scolopendra_morsitans	72.99	22.54	26.85	13.29	46.47	430.82	39.9	11.3	28.6	28.4	26.4	31.83	20.85	839	316	1	154.48	717	4	93	5
Scolopendra_morsitans	83.75	22.97	24.23	11.27	39.53	492.84	38.8	10.3	28.5	25.92	17.93	30.3	17.93	1453	420	3	131.05	1074	25	251	25
Scolopendra_morsitans	87	22.99	26.5	11.04	42.63	445.01	38.2	12.3	25.9	28.57	20.53	31.38	20.38	1250	292	2	107.18	794	24	310	27
Scolopendra_morsitans	119.52	23.49	22.73	4.83	28.89	450.69	30.7	14	16.7	27.67	18.58	27.67	16.88	1026	190	19	73.4	514	64	514	93
Scolopendra_morsitans	119.53	23.49	22.72	4.7	28.31	447.15	30.6	14	16.6	27.58	18.62	27.63	16.92	1032	191	19	73.45	517	64	424	93
Scolopendra_morsitans	119.55	23.54	22.65	5.34	29.51	472.06	31.2	13.1	18.1	27.83	18.15	27.83	16.48	977	177	18	71.92	480	61	480	90
Scolopendra_morsitans	120.6	24.15	22.01	7.08	36.28	456.01	31.1	11.6	19.5	27.05	20.37	27.05	16.05	1771	344	16	77.4	902	70	902	164
Scolopendra_morsitans	120.6	24.15	22.01	7.08	36.28	456.01	31.1	11.6	19.5	27.05	20.37	27.05	16.05	1771	344	16	77.4	902	70	902	164
Scolopendra_morsitans	120.55	24.31	22.04	6.83	33.66	486.79	31.8	11.5	20.3	27.5	20.35	27.5	15.77	1517	269	17	68.69	697	70	697	168
Scolopendra_morsitans	120.55	24.32	21.99	6.79	33.62	485.43	31.7	11.5	20.2	27.43	20.32	27.43	15.72	1511	268	17	68.47	690	70	690	168
Scolopendra_morsitans	124.19	24.34	23.79	4.78	30.47	398.66	31.5	15.8	15.7	27.18	18.97	28.4	18.75	2055	240	121	21.83	649	388	584	405
Scolopendra_morsitans	123.8	24.42	23.43	4.17	27.59	398.12	30.9	15.8	15.1	26.77	20.22	28.03	18.38	2288	242	148	17.84	703	462	623	473
Scolopendra_morsitans	118.31	24.48	20.73	6.55	29.64	589.77	31.5	9.4	22.1	27.37	19.28	27.6	13.43	989	144	23	59.43	409	71	340	176
Scolopendra_morsitans	73.67	24.54	24.53	11.85	41	495.43	38.2	9.3	28.9	26.22	17.73	30.42	17.73	683	221	2	144.09	560	8	86	8
Scolopendra_morsitans	121.76	24.63	22.13	5.97	32.43	448.95	31.6	13.2	18.4	25.75	16.5	27.45	16.5	2894	383	145	34.25	1050	467	893	467
Scolopendra_morsitans	125.16	24.83	23.51	4.87	29.86	416.99	31.5	15.2	16.3	27.12	18.42	28.32	18.27	2135	237	132	18.8	658	433	585	433
Scolopendra_morsitans	121.05	24.9	21.34	6.52	31.63	511.99	31.6	11	20.6	23.47	16.58	27.28	14.97	1883	259	64	40.54	667	222	619	308
Scolopendra_morsitans	91.9	25.31	17.47	8.17	45.62	352.49	24.2	6.3	17.9	20.83	12.3	20.83	12.3	6245	1685	13	108.45	4017	55	4017	55
Scolopendra_morsitans	-111.31	25.81	22.71	13.08	50.91	507.13	35.2	9.5	25.7	27.78	23.53	29.2	16.68	197	69	0	120.6	131	0	127	42
Scolopendra_morsitans	127.72	26.13	22.64	4.78	28.77	435.93	30.8	14.2	16.6	23.72	17.32	27.83	17.3	2145	251	110	26.83	668	364	631	429
Scolopendra_morsitans	127.76	26.31	22.95	5.16	29.31	462.52	31.5	13.9	17.6	24.22	17.23	28.43	17.23	2105	245	109	26.63	658	359	617	359
Scolopendra_morsitans	127.75	26.42	22.62	4.6	27.22	457.16	30.9	14	16.9	23.8	17.02	28.05	17.02	2074	238	106	26.58	657	352	598	352
Scolopendra_morsitans	127.83	26.46	22.4	4.33	26.1	453.65	30.6	14	16.6	23.5	16.87	27.82	16.85	2074	239	108	26.3	661	353	592	414
Scolopendra_morsitans	128.15	26.68	21.37	4.26	25.5	461.12	29.6	12.9	16.7	22.45	15.77	26.9	15.72	2190	255	114	26.14	714	375	611	433
Scolopendra_morsitans	-102.15	26.85	20.98	15.23	50.08	578.36	34.8	4.4	30.4	26.55	18.33	27.33	13.23	235	36	5	54.32	100	22	95	34
Scolopendra_morsitans	75.86	26.89	25.09	13.43	41.31	627.96	40.1	7.6	32.5	28.73	17.42	31.93	16.45	655	225	3	150.2	543	14	291	18
Scolopendra_morsitans	78.05	27.17	25.71	13.21	39.08	684.03	41.4	7.6	33.8	29.88	17.27	33.17	16.32	807	257	4	131.21	623	29	303	37
Scolopendra_morsitans	76.91	28.32	24.74	13.7	40.06	706.98	40.7	6.5	34.2	29.6	27.88	32.35	15	601	181	4	134.42	480	23	229	32
Scolopendra_morsitans	77.29	28.47	25.15	13.11	39.72	680.92	40.5	7.5	33	29.85	28.23	32.53	15.87	732	226	5	133.78	577	30	275	39
Scolopendra_morsitans	77.27	28.49	25.02	13.08	39.74	680.93	40.3	7.4	32.9	29.73	28.1	32.4	15.72	740	227	5	132.88	580	32	280	40
Scolopendra_morsitans	77.17	28.54	24.99	12.83	39.25	690.56	40	7.3	32.7	29.9	16.58	32.42	15.53	715	222	5	132.18	556	31	274	40
Scolopendra_morsitans	77.1	28.7	25.13	12.85	39.42	691.75	40.1	7.5	32.6	30.08	16.68	32.53	15.65	675	231	5	137.92	535	30	244	39
Scolopendra_morsitans	77.29	28.87	24.45	13.43	40.07	699.21	40.1	6.6	33.5	29.52	27.33	32.02	14.97	748	253	5	138.96	600	28	261	44
Scolopendra_morsitans	76.99	30.72	22.08	11.39	38.23	635.65	36.1	6.3	29.8	26.63	24.77	29.02	13.52	1229	359	10	118.22	875	76	480	125
Scolopendra_morsitans	69.82	33.8	14.03	13.47	37.2	853.72	30.9	-5.3	36.2	8.52	9.85	24.05	3	585	101	14	54.08	245	56	160	131
Scolopendra_morsitans	9.36	36.09	18.92	12.65	38.57	730.89	37.8	5	32.8	10.55	28.42	28.42	10.55	415	50	7	40.65	149	40	40	149
Scolopendra_morsitans	9.89	36.37	18.38	12.04	39.48	671.76	35.4	4.9	30.5	10.55	26.82	26.82	10.55	437	59	5	47.86	167	33	33	167
Scolopendra_morsitans	10.05	36.55	18.5	11.59	39.97	640.77	34.7	5.7	29	12.45	26.47	26.57	11.07	467	64	5	51.28	181	30	56	181
Scolopendra_morsitans	10.67	36.69	18.18	8.34	35.05	571.28	31.5	7.7	23.8	13.28	25.18	25.6	11.82	526	74	4	57.97	211	22	54	210
Scolopendra_morsitans	11	37.05	18.27	7.8	35.45	527.33	30.6	8.6	22	16.75	24.63	25.15	12.5	511	78	4	66.36	227	16	49	176
Scolopendra_morsitans	100.67	6.34	27.28	8.89	78.69	60.06	33.3	22	11.3	26.78	26.92	28.07	26.58	1875	282	37	46.49	737	198	476	394
Scolopendra_morsitans	100.68	6.34	27.25	8.94	79.13	60.47	33.3	22	11.3	26.73	26.9	28.03	26.55	1878	283	37	46.62	739	199	476	397
Scolopendra_morsitans	99.31	6.51	25.98	7.69	76.92	51.89	31.5	21.5	10	25.65	26.3	26.68	25.45	2248	360	36	58.62	956	140	453	628
Scolopendra_morsitans	77.14	8.68	26.6	7.49	66.3	96.09	32.3	21	11.3	26.22	26.47	28.03	25.57	1624	250	29	55.78	593	124	318	336
Scolopendra_morsitans	76.34	9.5	27.55	7.11	65.82	101.19	33.2	22.4	10.8	26.72	27.82	29.13	26.68	3112	639	16	84.91	1669	91	525	1353
Scolopendra_morsitans	100.06	9.68	27.18	6.63	66.92	108.81	32.4	22.5	9.9	26.12	27.48	28.4	25.72	1608	405	48	76.43	840	186	274	656
Scolopendra_mutilans	106.38	17.47	21.65	6.68	43.97	308.61	28.3	13.1	15.2	23.23	18.55	24.85	17.42	2197	478	38	75.63	1093	147	757	170
Scolopendra_mutilans	109.55	18.25	24.72	6.81	47.61	279.73	31	16.7	14.3	26.3	21.72	27.63	20.87	1471	290	23	77.57	770	77	406	90
Scolopendra_mutilans	114.15	22.2	22.43	4.88	27.28	494.75	30.6	12.7	17.9	27.82	17.73	27.82	15.97	1999	348	21	77.5	973	82	973	95
Scolopendra_mutilans	114.12	22.22	22.36	5.02	27.56	497.8	30.7	12.5	18.2	27.78	17.57	27.78	15.83	2011	356	21	77.97	988	81	988	94
Scolopendra_mutilans	114.11	22.23	22.43	5.06	27.64	501.09	30.8	12.5	18.3	27.9	17.58	27.9	15.87	2005	354	21	77.81	984	81	984	94
Scolopendra_mutilans	114.12	22.23	22.39	5.04	27.55	499.05	30.8	12.5	18.3	27.82	17.57	27.82	15.83	2013	355	21	77.87	988	81	988	94
Scolopendra_mutilans	113.98	22.25	22.35	5.47	28.92	506.1	30.8	11.9	18.9	27.85	17.33	27.85	15.68	1903	335	21	77.56	947	80	947	91
Scolopendra_mutilans	114.15	22.26	21.26	5.43	29.21	493.65	29.7	11.1	18.6	26.63	16.4	26.63	14.77	2005	357	23	77.12	984	84	984	100
Scolopendra_mutilans	114.18	22.26	21.55	5.48	29.44	493.21	30	11.4	18.6	26.92	16.7	26.92	15.07	2043	366	23	77.69	1009	85	1009	99
Scolopendra_mutilans	113.91	22.27	20.69	5.65	29.74	497.76	29.1	10.1	19	26.1	15.72	26.1	14.12	1943	337	25	75.28	938	88	938	103
Scolopendra_mutilans	114.13	22.28	22.38	5.51	29.46	499.48	30.9	12.2	18.7	27.8	17.5	27.8	15.82	2106	386	22	79.14	1055	84	1055	97
Scolopendra_mutilans	114.14	22.28	21.89	5.57	29.93	495.26	30.3	11.7	18.6	27.27	17.03	27.27	15.38	2056	371	23	78.27	1024	85	1024	98
Scolopendra_mutilans	114.17	22.3	22.92	5.73	30.45	500.95	31.4	12.6	18.8	28.32	18.02	28.32	16.33	2238	403	23	79.96	1133	90	1133	103
Scolopendra_mutilans	114.22	22.31	22.76	5.61	29.83	500.94	31.3	12.5	18.8	28.18	17.85	28.18	16.18	2249	398	24	79.53	1131	92	1131	106
Scolopendra_mutilans	114.15	22.39	21.51	5.82	29.98	505.37	30.2	10.8	19.4	27.02	16.47	27.02	14.85	2085	378	25	77.89	1047	91	1047	104
Scolopendra_mutilans	114	22.4	21.44	6.1	30.96	508.48	30.2	10.5	19.7	26.98	16.33	26.98	14.73	1981	352	26	76.75	987	90	987	103
Scolopendra_mutilans	114.11	22.4	20.87	5.88	30.33	502.11	29.5	10.1	19.4	26.33	15.82	26.33	14.23	2027	360	26	76.57	1004	91	1004	106
Scolopendra_mutilans	114.1	22.4	20.82	6	30.77	502.28	29.5	10	19.5	26.28	15.75	26.28	14.17	2008	356	26	76.29	991	90	991	106
Scolopendra_mutilans	114.12	22.41	19.43	6.1	31.44	491.18	28	8.6	19.4	24.78	14.47	24.78	12.93	2038	355	28	75.06	989	93	989	115
Scolopendra_mutilans	114.13	22.42	19.9	6.11	31.32	496	28.5	9	19.5	25.3	14.88	25.3	13.35	2028	355	28	75.43	991	93	991	113
Scolopendra_mutilans	114.13	22.43	21.14	6.07	30.8	506.68	29.9	10.2	19.7	26.65	16.02	26.65	14.43	2032	363	26	76.96	1013	91	1013	106
Scolopendra_mutilans	107.03	22.44	22.28	7.35	34.19	538.28	32.1	10.6	21.5	28.08	16.45	28.08	15.05	1388	242	23	75	717	91	717	92
Scolopendra_mutilans	114.13	22.44	22.03	6.11	30.7	512.84	30.9	11	19.9	27.6	16.85	27.6	15.23	2081	380	25	78.56	1056	91	1056	103
Scolopendra_mutilans	114.11	22.5	22.79	6.47	31.7	519.32	31.9	11.5	20.4	28.43	17.52	28.43	15.9	2032	363	26	78.4	1036	93	1036	101
Scolopendra_mutilans	113.98	22.56	22.71	6.47	31.54	525	31.9	11.4	20.5	28.42	17.38	28.42	15.75	1904	331	28	76.55	965	94	965	103
Scolopendra_mutilans	114	22.56	22.33	6.32	31.12	521.44	31.4	11.1	20.3	28.02	17.05	28.02	15.43	1925	337	27	76.39	972	94	972	104
Scolopendra_mutilans	114.03	22.58	22.2	6.36	31.17	521.14	31.3	10.9	20.4	27.88	16.9	27.88	15.3	1945	342	28	76.44	982	96	982	105
Scolopendra_mutilans	114.07	22.58	22.45	6.38	31.45	521.12	31.5	11.2	20.3	28.13	17.15	28.13	15.55	1982	352	27	77.35	1008	95	1008	104
Scolopendra_mutilans	114.2	22.58	20.37	6.16	30.79	509.7	29.2	9.2	20	25.93	15.2	25.93	13.62	2017	351	29	75.06	991	95	991	116
Scolopendra_mutilans	114.17	22.59	22.32	6.32	30.96	523.31	31.4	11	20.4	27.98	17.02	27.98	15.37	2012	360	27	77.45	1018	95	1018	104
Scolopendra_mutilans	114.4	22.64	22.1	6.36	31.02	526.74	31.2	10.7	20.5	27.78	16.77	27.78	15.1	1986	342	28	75.66	986	96	986	110
Scolopendra_mutilans	113.96	22.65	20.81	6.49	31.67	520.14	29.9	9.4	20.5	26.5	15.5	26.5	13.93	1952	333	30	73.88	953	100	953	119
Scolopendra_mutilans	113.99	22.65	22.1	6.63	31.7	531.28	31.4	10.5	20.9	27.9	16.67	27.9	15.07	1956	341	30	76.3	993	100	993	112
Scolopendra_mutilans	113.85	22.67	22.1	6.65	31.52	533.89	31.5	10.4	21.1	27.92	16.65	27.92	15.03	1886	319	31	74.35	939	103	939	116
Scolopendra_mutilans	113.56	22.78	22	6.58	30.72	549.97	31.6	10.2	21.4	28	16.42	28	14.73	1812	291	35	70.09	848	112	848	131
Scolopendra_mutilans	113.57	22.78	22.1	6.58	30.76	549.98	31.7	10.3	21.4	28.1	16.52	28.1	14.83	1799	290	35	70.05	842	112	842	131
Scolopendra_mutilans	112.46	23.09	22.31	7.18	31.93	570.74	32.6	10.1	22.5	27.58	16.4	28.53	14.75	1800	309	38	66.77	821	124	770	149
Scolopendra_mutilans	113.3	23.15	22.21	7.32	32.09	574.16	32.5	9.7	22.8	27.47	16.27	28.42	14.58	1662	269	35	65.25	758	118	710	147
Scolopendra_mutilans	112.55	23.17	21.41	7.08	31.07	580.35	31.9	9.1	22.8	26.8	15.38	27.73	13.7	1785	307	39	66.17	810	124	755	153
Scolopendra_mutilans	103.37	23.36	18.55	10.03	48.01	416.53	27.6	6.7	20.9	22.73	12.83	22.77	12.83	1169	249	8	88.02	680	42	574	42
Scolopendra_mutilans	112.85	23.56	21.55	7.52	31.32	608.67	32.7	8.7	24	24.85	15.22	28.28	13.52	1698	289	35	64.81	766	118	694	161
Scolopendra_mutilans	113.04	23.77	20.58	7.73	32.05	607.39	31.7	7.6	24.1	23.87	14.3	27.3	12.58	1738	296	33	65.76	803	113	699	169
Scolopendra_mutilans	113.83	23.78	20.16	7.58	31.47	606.1	31.1	7	24.1	23.48	13.78	26.83	12.15	1780	306	33	66.87	830	115	727	170
Scolopendra_mutilans	118.1	24.45	20.5	7.3	31.88	585.41	31.7	8.8	22.9	27.13	18.92	27.28	13.25	1111	172	25	60.39	470	82	386	119
Scolopendra_mutilans	117.91	24.6	19.8	7.7	33.05	576.44	31	7.7	23.3	21.95	14.58	26.47	12.6	1202	189	26	59.15	505	91	398	128
Scolopendra_mutilans	121.8	24.62	22.25	5.78	32.08	445	31.5	13.5	18	25.87	16.68	27.52	16.68	2891	380	149	33.59	1045	474	878	474
Scolopendra_mutilans	121.79	24.63	22.38	5.97	32.6	447.18	31.8	13.5	18.3	26.02	16.8	27.7	16.8	2876	376	149	32.97	1036	477	871	477
Scolopendra_mutilans	121.79	24.64	22.48	6.08	32.88	447.69	32	13.5	18.5	26.1	16.88	27.8	16.88	2878	374	151	32.47	1032	481	872	481
Scolopendra_mutilans	121.74	24.68	22.28	6.28	33.25	452.47	32	13.1	18.9	25.97	16.6	27.65	16.6	2944	377	150	32.81	1047	483	929	483
Scolopendra_mutilans	121.7	24.78	21.54	5.62	30.86	457.67	30.9	12.7	18.2	25.25	15.83	26.95	15.83	3166	398	167	32.15	1100	530	1020	530
Scolopendra_mutilans	118.6	24.95	19.17	6.58	29.92	585.09	29.9	7.9	22	21.13	17.43	26.03	11.97	1248	215	24	62.5	541	84	406	129
Scolopendra_mutilans	121.89	25.03	21.54	5.18	28.64	470.58	30.9	12.8	18.1	22.82	17.78	27.13	15.72	3333	393	190	22.35	1074	732	741	783
Scolopendra_mutilans	121.75	25.12	21.53	5.54	29.32	487.17	31.3	12.4	18.9	22.9	27.3	27.3	15.5	3455	390	189	20.43	1068	755	755	849
Scolopendra_mutilans	121.77	25.15	21.7	5.5	28.95	489.7	31.6	12.6	19	23.08	27.52	27.52	15.67	3445	389	164	22.12	1071	689	689	893
Scolopendra_mutilans	121.52	25.16	18.16	5.37	29.17	470.75	27.4	9	18.4	22.02	13.72	23.68	12.25	2964	401	157	33.64	1066	486	943	499
Scolopendra_mutilans	121.64	25.17	19.88	5.28	28.56	479.78	29.3	10.8	18.5	23.8	15.4	25.55	13.92	3260	409	196	23.61	1088	679	854	680
Scolopendra_mutilans	117.64	26.25	19.06	8.98	32.76	662.49	32.8	5.4	27.4	22.27	15.7	26.8	10.58	1593	277	38	60.96	751	149	541	191
Scolopendra_mutilans	120.05	26.91	18.05	7.09	27.28	700.98	31	5	26	20.42	11.65	26.43	9.45	1566	247	42	54.11	603	142	523	179
Scolopendra_mutilans	120.12	30.25	16.77	7.87	24.82	871.03	32.6	0.9	31.7	24.87	8	27.22	5.82	1316	190	40	44.44	476	147	463	174
Scolopendra_mutilans	120.83	21.93	24.45	5.06	39.83	282.85	30.3	17.6	12.7	27.48	21.05	27.48	20.62	2089	449	32	87.6	1161	120	1161	125
Scolopendra_mutilans	120.82	21.95	23.84	5.04	40.01	279.77	29.6	17	12.6	26.85	20.47	26.85	20.05	2388	520	36	89.55	1351	138	1351	143
Scolopendra_mutilans	120.71	22.02	24.51	5.65	41.85	291.13	30.5	17	13.5	27.6	20.52	27.6	20.52	2122	503	21	99.71	1296	77	1296	77
Scolopendra_mutilans	121.54	22.05	22.6	4.08	35.75	270.48	28	16.6	11.4	24.67	20.65	25.63	19	3016	404	147	30.16	1051	486	869	632
Scolopendra_mutilans	121.51	22.08	23.9	4.18	35.15	285.13	29.6	17.7	11.9	26.07	21.87	27.12	20.12	2578	344	128	29.71	907	425	721	541
Scolopendra_mutilans	120.75	22.41	17.48	5.26	38.95	295.04	23.3	9.8	13.5	20.38	13.37	20.58	13.37	4115	947	45	98.53	2450	165	2444	165
Scolopendra_mutilans	120.27	22.63	23.94	6.52	39.02	369.89	31.1	14.4	16.7	27.77	20.05	27.77	18.83	2124	525	13	106.9	1382	48	1382	60
Scolopendra_mutilans	120.27	22.64	23.69	6.49	39.11	365.69	30.8	14.2	16.6	27.47	19.83	27.47	18.63	2340	592	13	108.8	1537	48	1537	61
Scolopendra_mutilans	120.28	22.64	24.23	6.63	39.02	373.83	31.5	14.5	17	28.12	20.28	28.12	19.07	2027	485	13	105.64	1313	49	1313	61
Scolopendra_mutilans	120.26	22.65	22.9	6.27	38.92	357.13	29.8	13.7	16.1	26.6	19.17	26.6	17.97	2761	729	14	111.2	1826	48	1826	64
Scolopendra_mutilans	120.27	22.65	23.77	6.53	38.84	370.4	31	14.2	16.8	27.6	19.85	27.6	18.65	2255	562	13	107.98	1477	48	1477	61
Scolopendra_mutilans	120.26	22.65	23.22	6.36	38.77	364.04	30.2	13.8	16.4	26.98	19.38	26.98	18.18	2499	647	13	109.75	1643	48	1643	62
Scolopendra_mutilans	120.27	22.65	23.95	6.56	38.58	373.82	31.2	14.2	17	27.82	20	27.82	18.77	2091	510	13	106.3	1357	49	1357	61
Scolopendra_mutilans	120.3	22.69	24.59	6.99	39.73	381.4	32.1	14.5	17.6	28.55	20.53	28.55	19.3	2094	500	14	106.02	1362	52	1362	64
Scolopendra_mutilans	120.32	22.7	24.51	7.14	40.58	378.55	32	14.4	17.6	28.43	20.48	28.43	19.27	2106	511	14	105.96	1364	52	1364	63
Scolopendra_mutilans	121.03	22.8	19.74	5.17	36.39	325.44	26.2	12	14.2	23.08	15.28	23.28	15.28	2929	560	52	80.63	1533	183	1496	183
Scolopendra_mutilans	120.43	22.82	22.56	6.38	38.45	370.31	29.6	13	16.6	26.4	18.58	26.4	17.42	3059	773	16	109.15	1978	54	1978	72
Scolopendra_mutilans	120.35	22.85	23.35	6.71	38.33	394.52	30.8	13.3	17.5	27.43	19.15	27.43	17.88	2420	596	17	107.33	1567	55	1567	72
Scolopendra_mutilans	120.35	22.85	23.15	6.74	38.52	392.83	30.6	13.1	17.5	27.22	18.97	27.22	17.7	2579	640	17	107.84	1671	55	1671	73
Scolopendra_mutilans	120.36	23.12	23.4	7.06	38.36	420.4	31.4	13	18.4	27.82	19	27.82	17.63	2207	519	17	104.46	1414	62	1414	83
Scolopendra_mutilans	121.29	23.15	20.73	5.12	33.89	356.15	27.8	12.7	15.1	24.5	15.93	24.68	15.93	2302	366	58	65.36	1082	194	968	194
Scolopendra_mutilans	120.5	23.27	21.03	6.03	36.79	374.1	28.3	11.9	16.4	25.02	17.13	25.02	15.93	2748	604	19	98.23	1634	64	1634	97
Scolopendra_mutilans	121.29	23.35	22.23	5.6	35	373.06	29.9	13.9	16	26.25	17.3	26.45	17.3	2199	376	50	68.1	1056	169	919	169
Scolopendra_mutilans	121.22	23.4	16.26	5.51	36.48	339.21	23.1	8	15.1	19.73	12.67	19.98	11.62	1815	315	51	58.16	805	175	745	185
Scolopendra_mutilans	119.52	23.49	22.73	4.83	28.89	450.69	30.7	14	16.7	27.67	18.58	27.67	16.88	1026	190	19	73.4	514	64	514	93
Scolopendra_mutilans	120.65	23.53	18.49	5.82	38.02	342.84	25.3	10	15.3	22.15	14.97	22.15	13.82	2407	480	21	90.01	1355	73	1355	116
Scolopendra_mutilans	120.6	23.6	21.22	6.37	36.17	406.82	29.2	11.6	17.6	25.62	17.05	25.62	15.75	2526	518	19	92.89	1469	80	1469	121
Scolopendra_mutilans	120.6	23.6	21.22	6.37	36.17	406.82	29.2	11.6	17.6	25.62	17.05	25.62	15.75	2526	518	19	92.89	1469	80	1469	121
Scolopendra_mutilans	120.62	23.6	19.34	5.96	37.47	358.97	26.5	10.6	15.9	23.18	15.67	23.18	14.47	2518	504	20	90.67	1424	79	1424	127
Scolopendra_mutilans	120.6	23.65	22.02	6.7	36.22	430.68	30.4	11.9	18.5	26.7	17.62	26.7	16.23	2162	446	17	92.69	1280	74	1280	113
Scolopendra_mutilans	120.6	23.65	22.02	6.7	36.22	430.68	30.4	11.9	18.5	26.7	17.62	26.7	16.23	2162	446	17	92.69	1280	74	1280	113
Scolopendra_mutilans	120.86	23.66	19.1	6.06	37.63	360.75	26.4	10.3	16.1	22.97	15.33	22.97	14.18	2395	440	25	83.78	1273	94	1273	143
Scolopendra_mutilans	120.89	23.92	19.87	6.09	36.7	378.76	27.5	10.9	16.6	24.03	16.05	24.03	14.82	2533	507	24	83.79	1359	106	1359	168
Scolopendra_mutilans	121.5	23.92	21.87	5.67	33.93	400.35	30.1	13.4	16.7	25.08	16.7	26.47	16.7	2190	345	70	53.03	920	233	730	233
Scolopendra_mutilans	121.51	23.93	21.94	5.69	34.08	397.22	30.2	13.5	16.7	25.13	16.82	26.52	16.82	2180	344	69	53.19	917	230	725	230
Scolopendra_mutilans	121.16	24.04	16.03	6.15	37.96	358.11	23.4	7.2	16.2	19.3	12.35	19.95	11.2	2235	329	48	58.59	947	167	918	226
Scolopendra_mutilans	120.57	24.07	22.3	6.96	35.87	455.4	31.3	11.9	19.4	27.35	20.63	27.35	16.33	1705	332	14	80.35	902	63	902	143
Scolopendra_mutilans	121.61	24.16	21.13	5.27	31.35	414.17	29.4	12.6	16.8	24.48	15.77	25.87	15.77	2298	353	80	49.78	951	264	737	264
Scolopendra_mutilans	121.55	24.18	17.85	5.46	33.49	389.58	25.7	9.4	16.3	20.93	12.72	22.27	12.72	2463	357	88	46.52	937	290	823	290
Scolopendra_mutilans	120.8	24.19	19.8	6.62	37.38	405.38	28	10.3	17.7	24.28	18.28	24.28	14.47	2544	537	19	85.6	1394	93	1394	176
Scolopendra_mutilans	124.15	24.37	23.34	4.68	30.02	398.87	31	15.4	15.6	26.72	18.5	27.95	18.32	2109	238	129	20.62	664	410	579	426
Scolopendra_mutilans	121.75	24.6	21.21	5.59	31.41	442.4	30.3	12.5	17.8	24.75	15.63	26.43	15.63	2944	414	131	39.91	1125	427	940	427
Scolopendra_mutilans	121.8	24.61	21.8	5.64	31.87	437.53	30.9	13.2	17.7	25.33	16.32	26.98	16.32	2952	403	144	36.69	1101	461	910	461
Scolopendra_mutilans	121.79	24.63	22.38	5.97	32.6	447.18	31.8	13.5	18.3	26.02	16.8	27.7	16.8	2876	376	149	32.97	1036	477	871	477
Scolopendra_mutilans	121.65	24.65	21.33	5.93	32.25	451.76	30.7	12.3	18.4	26.5	15.65	26.65	15.65	2975	395	131	39.8	1099	425	1035	425
Scolopendra_mutilans	121.65	24.66	21.66	6.07	32.79	453.63	31.1	12.6	18.5	26.87	15.95	27	15.95	2974	384	136	38.16	1079	439	1031	439
Scolopendra_mutilans	121	24.67	21.17	6.35	31.91	493.24	30.9	11	19.9	26.82	16.5	26.82	14.92	1963	300	40	54.64	794	160	794	245
Scolopendra_mutilans	121.4	24.68	17.4	5.76	32.17	435.19	26	8.1	17.9	22.22	13.05	22.35	11.73	2661	419	92	51.7	1126	291	1040	303
Scolopendra_mutilans	121.15	24.75	20.38	6.22	32.04	477.62	29.9	10.5	19.4	25.87	15.85	25.87	14.35	2323	345	50	54.89	979	188	979	278
Scolopendra_mutilans	121.64	24.75	19.57	5.35	30.57	441.4	28.4	10.9	17.5	23.12	13.98	24.73	13.98	3096	453	132	43.14	1212	432	1043	432
Scolopendra_mutilans	121.1	24.83	21.15	6.32	31.58	500.49	31.1	11.1	20	25.67	16.5	26.95	14.88	1947	274	59	43.75	708	208	684	294
Scolopendra_mutilans	121.45	24.83	19.03	5.4	29.67	463.09	28.1	9.9	18.2	24.23	14.57	24.37	13.12	2949	432	110	46.78	1184	354	1127	372
Scolopendra_mutilans	121.58	24.98	21.29	5.86	30.51	485.48	31.1	11.9	19.2	25.23	16.75	27	15.23	3139	374	172	28.44	1029	540	1000	557
Scolopendra_mutilans	121.59	24.98	20.91	5.75	30.26	480.34	30.6	11.6	19	24.8	16.42	26.57	14.92	3176	389	177	28.42	1061	554	995	568
Scolopendra_mutilans	121.55	25.01	21.78	6.28	31.57	494.48	32	12.1	19.9	25.78	17.15	27.62	15.63	2995	353	159	27.9	970	509	942	530
Scolopendra_mutilans	121.55	25.02	21.97	6.27	31.49	497.62	32.2	12.3	19.9	26.02	17.3	27.83	15.77	2876	339	152	26.97	923	490	881	513
Scolopendra_mutilans	121.61	25.05	21.57	5.78	29.97	491.44	31.5	12.2	19.3	25.58	17	27.37	15.47	3088	359	189	22.1	972	598	855	621
Scolopendra_mutilans	121.55	25.05	21.89	6.16	31.1	499.83	32.1	12.3	19.8	25.97	17.22	27.78	15.68	2835	337	156	24.78	908	506	814	532
Scolopendra_mutilans	121.6	25.08	21.31	5.64	29.23	493.17	31.2	11.9	19.3	25.35	16.73	27.13	15.18	3088	362	195	21.08	969	623	812	645
Scolopendra_mutilans	121.33	25.09	20.3	5.74	29.6	499.2	30.1	10.7	19.4	24.43	15.68	26.12	14.07	2482	289	131	25.04	764	418	708	463
Scolopendra_mutilans	121.6	25.1	20.79	5.62	29.25	489.53	30.6	11.4	19.2	24.78	16.23	26.57	14.7	3137	380	197	22.21	1012	626	831	645
Scolopendra_mutilans	121.56	25.1	20.57	5.75	29.79	491.48	30.4	11.1	19.3	24.6	15.95	26.35	14.43	3094	381	186	23.84	1015	591	856	610
Scolopendra_mutilans	121.54	25.13	20.3	5.72	29.62	492.6	30.1	10.8	19.3	24.37	15.7	26.08	14.17	3054	379	183	24.09	1010	583	839	601
Scolopendra_mutilans	121.58	25.14	19.09	5.47	29.23	476.03	28.5	9.8	18.7	23	14.6	24.68	13.13	3097	409	177	29.12	1086	558	913	565
Scolopendra_mutilans	121.56	25.15	18.95	5.45	29.3	475.81	28.3	9.7	18.6	22.83	14.47	24.55	13	3066	406	172	29.78	1077	541	917	550
Scolopendra_mutilans	121.78	25.15	21.58	5.49	29.06	488.67	31.4	12.5	18.9	22.97	27.37	27.37	15.55	3431	390	168	22.02	1075	697	697	876
Scolopendra_mutilans	121.56	25.15	18.6	5.39	29.14	472.42	27.9	9.4	18.5	22.47	14.13	24.17	12.68	3057	409	171	30.97	1088	536	929	541
Scolopendra_mutilans	121.57	25.15	18.25	5.33	29.14	466.83	27.4	9.1	18.3	22.07	13.83	23.75	12.4	3049	414	168	32.71	1103	526	946	528
Scolopendra_mutilans	121.77	25.15	21.86	5.51	28.99	491.55	31.8	12.8	19	23.25	27.7	27.7	15.82	3420	385	154	22.78	1061	663	663	906
Scolopendra_mutilans	121.51	25.17	17.56	5.33	29.26	463.77	26.6	8.4	18.2	22.9	13.18	23	11.73	2941	400	150	36.16	1071	464	976	478
Scolopendra_mutilans	121.58	25.17	18.52	5.23	28.75	467.62	27.7	9.5	18.2	22.33	14.13	24.05	12.68	3115	416	180	30.4	1111	565	935	565
Scolopendra_mutilans	121.51	25.18	17.69	5.3	28.96	466.82	26.8	8.5	18.3	21.52	13.3	23.17	11.83	2953	400	152	35.45	1069	471	972	485
Scolopendra_mutilans	121.55	25.18	17.68	5.19	28.68	463.36	26.7	8.6	18.1	21.47	13.3	23.13	11.87	3031	410	165	34.04	1101	510	971	516
Scolopendra_mutilans	121.52	25.19	17.6	5.26	28.89	465.84	26.7	8.5	18.2	21.43	13.22	23.07	11.75	2969	402	155	35.28	1076	479	975	490
Scolopendra_mutilans	121.61	25.25	20.34	5.26	28.12	491.47	29.9	11.2	18.7	24.43	16.35	26.13	14.27	3228	389	183	21.64	1028	726	745	742
Scolopendra_mutilans	116.2	25.72	18.09	8.78	31.37	690.27	31.3	3.3	28	21.83	10.68	25.95	9.07	1605	259	39	57.46	727	152	530	197
Scolopendra_mutilans	116.2	25.75	17.78	8.62	31	687.34	30.9	3.1	27.8	21.5	10.4	25.62	8.78	1628	263	39	57.37	736	153	538	199
Scolopendra_mutilans	119.24	26.2	17.19	7.09	28.25	651.13	29.7	4.6	25.1	19.68	11	24.92	9.1	1547	278	38	59.36	669	126	590	173
Scolopendra_mutilans	126.75	26.35	22.57	5.09	28.93	459.95	31.1	13.5	17.6	27.85	16.85	27.98	16.85	2175	253	117	25.47	674	384	645	384
Scolopendra_mutilans	120.49	26.36	19.26	4.24	19.28	657.81	30.4	8.4	22	20.77	14.2	27.18	11.1	1430	199	58	38.73	506	192	398	310
Scolopendra_mutilans	128.15	26.68	21.37	4.26	25.5	461.12	29.6	12.9	16.7	22.45	15.77	26.9	15.72	2190	255	114	26.14	714	375	611	433
Scolopendra_mutilans	128.18	26.75	22.3	4.18	25.05	467.06	30.6	13.9	16.7	23.42	16.58	27.9	16.58	2077	240	108	25.56	678	357	569	412
Scolopendra_mutilans	128.21	26.76	21.97	4.13	24.6	466.99	30.3	13.5	16.8	23.05	16.28	27.58	16.23	2109	242	111	25.21	686	364	577	418
Scolopendra_mutilans	128.27	26.85	21.83	3.83	23.81	448.36	29.9	13.8	16.1	22.73	16.47	27.27	16.32	2130	249	111	25.71	701	366	580	422
Scolopendra_mutilans	128.25	26.85	21.99	3.88	23.92	452.73	30.1	13.9	16.2	22.93	16.53	27.47	16.43	2099	245	111	25.66	692	361	570	415
Scolopendra_mutilans	119.99	26.87	18.37	7.07	27.08	706.67	31.4	5.3	26.1	20.78	11.87	26.82	9.7	1600	262	42	55.47	618	138	545	179
Scolopendra_mutilans	119.91	28.49	17.24	8.61	28.04	791.46	32.6	1.9	30.7	20.88	9.13	26.68	7.23	1484	245	37	49.61	605	157	515	178
Scolopendra_mutilans	119.91	28.51	15.97	8.29	27.55	780.43	31	0.9	30.1	19.57	8.02	25.3	6.1	1591	259	37	49.54	630	162	567	183
Scolopendra_mutilans	113.07	28.8	17.53	7.71	24.47	862.28	33.1	1.6	31.5	21.85	8.6	27.93	6.67	1395	219	48	48.22	598	184	458	190
Scolopendra_mutilans	113.09	28.81	17.61	7.73	24.52	864.44	33.2	1.7	31.5	21.93	8.67	28.02	6.72	1352	211	46	48.86	586	178	429	184
Scolopendra_mutilans	113.09	28.82	17.61	7.72	24.5	864.38	33.2	1.7	31.5	21.93	8.67	28.02	6.72	1352	211	46	48.9	586	178	430	183
Scolopendra_mutilans	113	29.01	17.39	7.37	23.69	864.75	32.7	1.6	31.1	21.7	8.45	27.82	6.52	1327	210	44	49.31	575	169	432	172
Scolopendra_mutilans	122.19	29.42	16.7	5.23	20.41	754.63	29.6	4	25.6	18.58	10.35	25.9	7.57	1241	169	51	38.3	419	174	383	241
Scolopendra_mutilans	119.04	29.6	16.63	7.11	24.1	823.16	31.5	2	29.5	20.28	8.62	26.47	6.37	1495	248	39	50.48	623	153	511	190
Scolopendra_mutilans	121.86	29.84	15.63	6.84	23.76	808.58	29.9	1.1	28.8	25.25	8.08	25.33	5.62	1312	180	45	42.27	451	164	446	172
Scolopendra_mutilans	120.13	30.18	16.58	7.73	24.84	857.54	32.1	1	31.1	24.43	8.07	26.82	5.8	1364	190	54	39.2	477	180	459	207
Scolopendra_mutilans	119.47	30.21	15.65	8.05	25.39	868.68	31.4	-0.3	31.7	23.78	6.75	26.07	4.68	1367	217	37	47.44	538	144	497	169
Scolopendra_mutilans	120.07	30.23	15.9	7.89	25.05	860	31.6	0.1	31.5	23.88	7.27	26.23	5.08	1348	198	39	45.33	493	147	480	173
Scolopendra_mutilans	120.11	30.23	16.46	7.81	24.79	864.64	32.2	0.7	31.5	24.45	7.82	26.82	5.6	1322	191	40	44.64	477	146	462	173
Scolopendra_mutilans	120.1	30.24	16.3	7.83	24.84	863.79	32	0.5	31.5	24.3	7.62	26.67	5.45	1330	193	39	44.99	483	146	468	173
Scolopendra_mutilans	120.11	30.26	16.6	7.91	24.95	868.48	32.4	0.7	31.7	24.67	7.85	27.02	5.67	1327	191	41	44.56	482	148	472	175
Scolopendra_mutilans	120.19	30.27	16.8	8.23	25.65	873.95	32.9	0.8	32.1	24.88	8.05	27.28	5.82	1321	186	45	42.41	470	159	461	186
Scolopendra_mutilans	120.06	30.28	16.67	8.05	25.39	868.84	32.4	0.7	31.7	24.75	7.9	27.12	5.75	1333	193	45	42.84	485	161	471	191
Scolopendra_mutilans	120.08	30.28	16.72	8.03	25.26	869.56	32.5	0.7	31.8	24.78	7.92	27.15	5.77	1341	194	46	42.72	487	163	475	194
Scolopendra_mutilans	119.45	30.31	14.42	7.64	24.81	848.07	29.6	-1.2	30.8	22.35	5.82	24.58	3.7	1414	224	38	48.16	559	146	531	169
Scolopendra_mutilans	119.45	30.32	14.18	7.59	24.73	845.66	29.3	-1.4	30.7	22.1	5.6	24.32	3.48	1426	227	38	48.62	566	146	539	169
Scolopendra_mutilans	119.45	30.32	13.83	7.53	24.62	842	28.9	-1.7	30.6	21.73	5.3	23.93	3.2	1445	229	38	48.81	573	147	550	169
Scolopendra_mutilans	114.33	30.33	16.94	8.33	25.62	899.93	32.8	0.3	32.5	25.55	7.53	27.75	5.57	1298	215	31	55.08	571	130	505	133
Scolopendra_mutilans	119.41	30.33	12.68	7.47	24.81	828.65	27.4	-2.7	30.1	20.47	4.28	22.62	2.2	1514	237	40	48.56	594	154	582	174
Scolopendra_mutilans	119.45	30.33	13.48	7.5	24.67	838.42	28.4	-2	30.4	21.33	4.97	23.53	2.88	1462	233	38	49.08	580	148	560	169
Scolopendra_mutilans	119.45	30.33	13.84	7.5	24.59	842.31	28.9	-1.6	30.5	21.75	5.3	23.93	3.18	1440	230	38	49.13	573	145	550	168
Scolopendra_mutilans	119.45	30.34	12.31	7.34	24.47	827.58	27	-3	30	20.12	3.93	22.27	1.87	1531	241	40	49.21	603	155	596	174
Scolopendra_mutilans	114.29	30.35	16.66	8.19	25.44	891.15	32.3	0.1	32.2	25.2	7.37	27.37	5.4	1304	216	31	55.15	575	130	511	133
Scolopendra_mutilans	114.43	30.51	16.99	8.15	25.15	903.33	32.8	0.4	32.4	25.63	7.53	27.83	5.57	1281	213	29	56.19	572	125	516	127
Scolopendra_mutilans	114.37	30.54	16.98	7.62	23.8	903.05	32.6	0.6	32	25.6	7.62	27.8	5.57	1250	207	27	56.48	558	118	499	119
Scolopendra_mutilans	114.3	30.6	17.34	7.97	24.9	899.78	33	1	32	25.97	7.98	28.13	5.97	1279	208	31	55.61	571	128	519	128
Scolopendra_mutilans	114.04	30.66	16.9	8.26	25.49	898.63	32.4	0	32.4	25.52	5.53	27.68	5.53	1216	190	29	54.12	535	122	483	122
Scolopendra_mutilans	119.54	30.77	15.52	7.97	25.05	879.71	31.2	-0.6	31.8	23.77	6.57	26.1	4.45	1248	204	33	51.59	510	127	504	147
Scolopendra_mutilans	121.68	30.85	16.17	6.76	22.91	844.24	30.6	1.1	29.5	26.23	8.2	26.32	5.72	965	153	36	47.31	358	117	339	129
Scolopendra_mutilans	119.6	30.89	15.94	7.92	24.82	892.29	31.6	-0.3	31.9	24.27	6.88	26.67	4.72	1188	196	33	52.13	489	125	486	144
Scolopendra_mutilans	121.76	31.04	16.28	7	23.65	843.51	30.9	1.3	29.6	26.35	8.3	26.4	5.85	991	156	37	49.08	386	119	369	132
Scolopendra_mutilans	120.25	31.11	14.91	6.71	21.92	877.17	29.9	-0.7	30.6	25.45	11.03	25.45	3.9	1074	169	33	54.4	469	113	469	138
Scolopendra_mutilans	121.44	31.14	16.4	7.02	23.31	857.63	31.3	1.2	30.1	26.62	8.18	26.63	5.73	977	156	36	50.72	403	115	372	124
Scolopendra_mutilans	121.45	31.15	16.37	7.02	23.31	856.53	31.3	1.2	30.1	26.57	8.15	26.6	5.72	990	158	36	51.16	412	117	380	125
Scolopendra_mutilans	121.44	31.17	16.42	6.96	23.19	855.69	31.3	1.3	30	26.62	12.98	26.63	5.78	1033	161	43	48.87	429	136	395	144
Scolopendra_mutilans	121.36	31.2	16.39	6.96	23.04	861.19	31.3	1.1	30.2	26.63	8.07	26.63	5.65	983	155	36	50.61	411	117	411	125
Scolopendra_mutilans	121.45	31.2	16.45	6.93	23.16	853.07	31.3	1.4	29.9	26.6	13.05	26.63	5.85	1081	164	49	47.13	449	150	414	164
Scolopendra_mutilans	121.55	31.22	16.36	7.05	23.5	854.31	31.2	1.2	30	26.53	8.2	26.58	5.77	1031	160	38	51.84	434	123	409	134
Scolopendra_mutilans	121.55	31.24	16.36	6.93	23.16	853.35	31.2	1.3	29.9	26.53	8.22	26.57	5.77	1048	161	43	50.08	438	134	411	144
Scolopendra_mutilans	121.44	31.27	16.5	7.07	23.4	858.16	31.5	1.3	30.2	26.72	13.03	26.73	5.82	1083	165	48	49.56	463	145	425	154
Scolopendra_mutilans	121.59	31.28	16.4	7.11	23.62	852.65	31.3	1.2	30.1	26.55	8.27	26.62	5.82	1061	160	44	50.23	445	136	421	145
Scolopendra_mutilans	121.6	31.29	16.4	7.16	23.78	853.88	31.3	1.2	30.1	26.57	8.27	26.63	5.8	1048	161	40	52.05	445	126	420	136
Scolopendra_mutilans	121.53	31.3	16.49	7.04	23.47	853.73	31.4	1.4	30	26.63	8.33	26.68	5.87	1076	164	43	50.81	460	137	428	145
Scolopendra_mutilans	121.52	31.35	16.35	6.92	23.13	854.11	31.2	1.3	29.9	26.52	8.2	26.57	5.73	1082	166	42	51.77	471	136	433	141
Scolopendra_mutilans	121.43	31.39	16.41	7.04	23.47	852.69	31.3	1.3	30	26.55	8.27	26.6	5.82	1096	170	39	54.3	494	132	447	136
Scolopendra_mutilans	120.31	31.49	15.88	7.58	23.62	905.97	31.5	-0.6	32.1	26.73	11.83	26.73	4.45	1005	156	32	54.39	446	107	446	145
Scolopendra_mutilans	121.61	31.55	15.63	6.87	23.12	854.34	30.2	0.5	29.7	25.85	7.53	25.85	5.05	1038	160	33	52.65	447	118	415	121
Scolopendra_mutilans	121.79	31.56	15.7	6.74	22.93	847.56	30.2	0.8	29.4	25.82	7.68	25.9	5.23	1005	154	32	51.38	417	114	395	119
Scolopendra_mutilans	119.01	31.6	15.51	8.15	25.08	913.06	31.4	-1.1	32.5	26.5	6.15	26.5	4	1102	174	28	51.65	464	117	464	117
Scolopendra_mutilans	121.33	31.71	15.4	7	23.18	868.49	30.2	0	30.2	25.82	7.1	25.82	4.62	1041	162	33	53.6	455	118	455	119
Scolopendra_mutilans	117.3	31.75	15.92	8.41	25.95	911.8	31.5	-0.9	32.4	26.83	4.4	26.83	4.4	1140	179	27	53.24	495	106	495	106
Scolopendra_mutilans	119.32	31.79	14.83	7.86	24.4	910.22	30.6	-1.6	32.2	25.78	5.63	25.78	3.38	1082	174	27	53.74	469	113	469	113
Scolopendra_mutilans	117.17	31.84	15.51	8.71	26.63	912.86	31.2	-1.5	32.7	26.45	3.98	26.45	3.98	1132	180	26	54	496	103	496	103
Scolopendra_mutilans	117.18	31.84	15.83	8.7	26.52	915.6	31.6	-1.2	32.8	26.78	4.25	26.78	4.25	1120	178	26	53.97	491	103	491	103
Scolopendra_mutilans	117.27	31.85	16.28	8.57	25.96	926.84	32.3	-0.7	33	27.37	4.53	27.37	4.53	1148	186	32	52.48	504	119	504	119
Scolopendra_mutilans	117.25	31.87	16.32	8.33	25.33	927.37	32.3	-0.6	32.9	27.4	4.55	27.4	4.55	1111	182	28	53.74	489	107	489	107
Scolopendra_mutilans	117.25	31.87	16.37	8.36	25.41	928.5	32.4	-0.5	32.9	27.45	4.58	27.45	4.58	1121	184	30	53.21	493	112	493	112
Scolopendra_mutilans	129.85	31.87	16.78	6.28	24.32	707.79	29.8	4	25.8	24.9	8	25.53	8	2482	402	101	53.34	1071	321	932	321
Scolopendra_mutilans	118.86	31.9	15.45	8.44	25.58	922.06	31.4	-1.6	33	26.53	3.82	26.53	3.82	1063	191	26	55.94	472	109	472	109
Scolopendra_mutilans	118.87	31.9	15.22	8.43	25.61	919.08	31.1	-1.8	32.9	26.27	3.63	26.27	3.63	1076	195	26	56.57	481	109	481	109
Scolopendra_mutilans	118.88	31.9	15.47	8.48	25.71	922.7	31.4	-1.6	33	26.55	3.83	26.55	3.83	1066	194	26	56.58	477	109	477	109
Scolopendra_mutilans	118.91	31.9	15.64	8.55	25.83	925.75	31.7	-1.4	33.1	26.78	3.98	26.78	3.98	1058	190	26	56.27	472	108	472	108
Scolopendra_mutilans	119.27	31.93	15.37	8.32	25.43	926.71	31.3	-1.4	32.7	26.53	3.73	26.53	3.73	1034	175	26	55.41	456	106	456	106
Scolopendra_mutilans	118.85	31.96	15.96	8.73	25.99	935.24	32.3	-1.3	33.6	27.15	4.12	27.15	4.12	1074	202	27	57.74	489	113	489	113
Scolopendra_mutilans	118.94	32	15.35	8.49	25.81	921.01	31.3	-1.6	32.9	26.42	3.75	26.42	3.75	1042	193	25	58.1	472	103	472	103
Scolopendra_mutilans	119.05	32.05	15.39	8.38	25.48	926.66	31.4	-1.5	32.9	26.53	3.75	26.53	3.75	1035	193	24	58.58	471	102	471	102
Scolopendra_mutilans	118.76	32.05	16	8.2	25.23	923.26	31.7	-0.8	32.5	27.03	4.32	27.03	4.32	1073	212	30	58.82	494	117	494	117
Scolopendra_mutilans	118.83	32.05	15.78	8.2	25.08	924.93	31.6	-1.1	32.7	26.85	4.08	26.85	4.08	1030	200	25	59.33	472	103	472	103
Scolopendra_mutilans	118.84	32.05	15.63	8.2	25.15	921.32	31.4	-1.2	32.6	26.67	3.98	26.67	3.98	1027	198	24	59.21	470	101	470	101
Scolopendra_mutilans	118.86	32.05	15.48	8.13	25.03	918.59	31.2	-1.3	32.5	26.5	3.88	26.5	3.88	1031	198	25	59.09	472	102	472	102
Scolopendra_mutilans	119.05	32.05	15.23	8.31	25.41	923.54	31.1	-1.6	32.7	26.33	3.62	26.33	3.62	1045	197	25	59.1	478	103	478	103
Scolopendra_mutilans	118.8	32.06	15.94	8.32	25.36	927.48	31.8	-1	32.8	27.03	4.2	27.03	4.2	1037	201	28	58.22	473	111	473	111
Scolopendra_mutilans	118.82	32.06	15.56	8.28	25.33	925.2	31.4	-1.3	32.7	26.63	3.87	26.63	3.87	1043	201	26	58.84	477	106	477	106
Scolopendra_mutilans	119.15	32.06	15.15	8.2	25.23	921.56	31	-1.5	32.5	26.25	3.6	26.25	3.6	1027	186	24	57.7	463	101	463	101
Scolopendra_mutilans	118.82	32.07	15.61	8.35	25.46	925.47	31.5	-1.3	32.8	26.7	3.9	26.7	3.9	1046	203	27	58.94	480	109	480	109
Scolopendra_mutilans	118.85	32.07	14.8	8.24	25.28	916.25	30.6	-2	32.6	25.82	3.25	25.82	3.25	1067	203	27	58.74	488	107	488	107
Scolopendra_mutilans	118.8	32.08	15.93	8.38	25.56	928.75	31.8	-1	32.8	27.03	4.18	27.03	4.18	1046	208	28	59.66	483	111	483	111
Scolopendra_mutilans	118.81	32.08	15.9	8.43	25.61	928.99	31.8	-1.1	32.9	27.02	4.15	27.02	4.15	1052	209	28	59.86	487	111	487	111
Scolopendra_mutilans	118.82	32.08	15.83	8.45	25.61	930.23	31.8	-1.2	33	26.97	4.07	26.97	4.07	1042	206	27	59.68	481	108	481	108
Scolopendra_mutilans	118.83	32.08	15.69	8.43	25.63	927.14	31.6	-1.3	32.9	26.78	3.97	26.78	3.97	1040	202	27	58.86	476	108	476	108
Scolopendra_mutilans	118.84	32.08	15.28	8.39	25.58	922.76	31.2	-1.6	32.8	26.35	3.63	26.35	3.63	1057	205	27	59.27	486	108	486	108
Scolopendra_mutilans	118.87	32.08	15.65	8.43	25.63	924.11	31.6	-1.3	32.9	26.75	4	26.75	4	1033	201	25	59.9	477	102	477	102
Scolopendra_mutilans	118.59	32.09	15.07	8.18	25.26	911.97	30.7	-1.7	32.4	26.02	3.53	26.02	3.53	1029	203	25	60.38	475	100	475	100
Scolopendra_mutilans	118.81	32.09	15.9	8.46	25.71	929.58	31.8	-1.1	32.9	27.02	4.13	27.02	4.13	1052	211	28	60.4	489	110	489	110
Scolopendra_mutilans	118.83	32.09	15.85	8.53	25.83	929.25	31.8	-1.2	33	26.97	4.1	26.97	4.1	1041	206	27	59.99	482	107	482	107
Scolopendra_mutilans	118.6	32.1	15.23	8.16	25.26	911	30.8	-1.5	32.3	26.15	3.7	26.15	3.7	1017	201	24	60.38	469	99	469	99
Scolopendra_mutilans	118.61	32.1	15.35	8.23	25.31	912.52	31	-1.5	32.5	26.3	3.82	26.3	3.82	1016	201	24	60.36	468	99	468	99
Scolopendra_mutilans	119.02	32.1	15.42	8.33	25.46	922.53	31.3	-1.4	32.7	26.53	3.82	26.53	3.82	1016	195	24	59.78	466	98	466	98
Scolopendra_mutilans	119.3	32.1	15.08	7.93	24.49	924.64	31	-1.4	32.4	26.22	3.5	26.22	3.5	1021	184	26	58.14	463	101	463	101
Scolopendra_mutilans	118.91	32.11	15.82	8.7	26.28	927.68	31.9	-1.2	33.1	26.97	4.13	26.97	4.13	1035	205	27	60.35	480	106	480	106
Scolopendra_mutilans	119.49	32.19	15.76	8.08	24.62	938.73	32	-0.8	32.8	27.03	4	27.03	4	1004	185	27	59.29	462	103	462	103
Scolopendra_mutilans	130.69	32.82	16.38	9.2	29.68	804.96	31.8	0.8	31	23.15	8.5	26.17	6.38	1965	386	54	69.22	963	187	744	194
Scolopendra_mutilans	130.75	32.83	16.5	9.79	30.99	812.36	32.2	0.6	31.6	23.37	8.48	26.37	6.4	1979	389	53	69.54	973	185	749	194
Scolopendra_mutilans	126.31	33.24	15.46	6.52	24.68	727.7	29	2.6	26.4	23.98	8.9	24.6	6.7	1770	284	49	56.3	788	188	698	191
Scolopendra_mutilans	126.57	33.25	15.98	6.82	25.63	718.73	29.4	2.8	26.6	24.37	9.42	25	7.25	1838	295	46	57.85	832	186	740	190
Scolopendra_mutilans	126.26	33.28	15.29	6.83	25	753.17	29.1	1.8	27.3	24.13	8.35	24.7	6.15	1744	279	50	55.98	777	189	685	192
Scolopendra_mutilans	126.28	33.29	15.11	6.75	24.82	752.26	28.9	1.7	27.2	23.95	8.2	24.52	5.98	1758	282	51	55.86	783	193	692	195
Scolopendra_mutilans	126.29	33.29	15.07	6.73	24.75	751.63	28.9	1.7	27.2	23.9	8.15	24.45	5.93	1760	283	50	56.19	786	191	694	193
Scolopendra_mutilans	134.16	33.29	16.73	5.82	23.08	699.07	29.1	3.9	25.2	22.08	8.1	25.37	8.1	2300	343	66	47.11	856	240	763	240
Scolopendra_mutilans	126.28	33.3	14.96	6.71	24.75	750.37	28.7	1.6	27.1	23.78	8.07	24.33	5.85	1764	282	51	55.8	786	193	694	196
Scolopendra_mutilans	126.29	33.3	14.92	6.73	24.72	751.05	28.7	1.5	27.2	23.75	8	24.3	5.78	1768	283	51	55.89	788	193	697	196
Scolopendra_mutilans	126.19	33.32	15.45	6.63	24.54	745.9	29.2	2.2	27	24.18	8.68	24.8	6.43	1689	265	51	54.43	745	192	658	194
Scolopendra_mutilans	134.12	33.32	15.35	6.18	23.39	731.88	28.1	1.7	26.4	21.07	6.22	24.32	6.22	2347	354	63	48.52	891	233	798	233
Scolopendra_mutilans	126.74	33.44	13.75	7.09	25.42	768.73	27.6	-0.3	27.9	22.82	6.45	23.28	4.27	1897	303	55	55.64	852	208	777	216
Scolopendra_mutilans	130.5	33.45	14.49	7.83	26.73	797.18	29.4	0.1	29.3	23.93	7.05	24.3	4.78	1979	365	62	60.92	901	213	763	222
Scolopendra_mutilans	126.48	33.5	15.45	6.8	24.82	763.05	29.5	2.1	27.4	24.5	8.35	24.98	6.2	1750	282	51	55.97	790	197	709	198
Scolopendra_mutilans	133.54	33.54	16.9	8.19	28.15	752.62	30.9	1.8	29.1	22.93	7.53	26.13	7.53	2105	328	52	57.16	879	201	696	201
Scolopendra_mutilans	133.49	33.55	16.76	8.56	28.53	771.74	31.1	1.1	30	23	7.13	26.22	7.13	2105	329	52	57.84	886	201	698	201
Scolopendra_mutilans	133.69	33.56	17.29	8.1	27.93	750.24	31.2	2.2	29	23.28	7.93	26.5	7.93	2065	319	55	54.51	838	201	690	201
Scolopendra_mutilans	133.7	33.57	17.08	8.13	27.85	756	31.1	1.9	29.2	23.13	7.65	26.35	7.65	2054	319	54	54.55	833	198	685	198
Scolopendra_mutilans	130.3	33.58	16.22	7	25.18	765.17	30.6	2.8	27.8	25.3	6.97	25.75	6.97	1651	274	59	53.31	706	200	625	200
Scolopendra_mutilans	133.7	33.6	17.14	8.2	27.89	761.68	31.3	1.9	29.4	23.25	7.63	26.48	7.63	2025	315	53	54.75	822	194	674	194
Scolopendra_mutilans	133.72	33.62	16.63	7.81	27.02	763.15	30.6	1.7	28.9	22.77	7.12	25.98	7.12	2000	311	53	54.27	807	193	665	193
Scolopendra_mutilans	133.3	33.63	15.09	7.63	25.88	792.67	29.5	0	29.5	21.57	5.23	24.78	5.23	1969	310	50	56.55	825	192	643	192
Scolopendra_mutilans	132.79	33.81	16.41	8.71	28.27	820.09	32	1.2	30.8	26.15	6.38	26.53	6.38	1627	259	52	47.76	622	179	563	179
Scolopendra_mutilans	132.81	33.83	15.37	8.13	26.99	815.15	30.6	0.5	30.1	22.15	5.4	25.42	5.4	1701	272	52	49.1	667	183	584	183
Scolopendra_mutilans	132.78	33.84	16.25	8.48	27.7	820.02	31.8	1.2	30.6	25.98	6.23	26.38	6.23	1622	261	52	47.91	627	181	563	181
Scolopendra_mutilans	130.88	33.89	16.38	7.2	26.09	764.52	30.8	3.2	27.6	22.55	9.45	25.95	7.22	1745	291	68	51.8	722	227	639	233
Scolopendra_mutilans	131.72	33.99	15.49	6.45	24.16	743.45	29.3	2.6	26.7	21.15	9.23	24.87	6.65	1754	290	50	58.07	768	171	605	248
Scolopendra_mutilans	134.35	33.99	13.77	6.98	24.08	808.31	28.4	-0.6	29	20.45	3.87	23.68	3.87	1851	286	42	54.17	697	161	693	161
Scolopendra_mutilans	132.32	34.29	14.86	7.2	25.44	776.75	29.5	1.2	28.3	21	5.6	24.57	5.6	1841	301	47	51.8	745	187	646	187
Scolopendra_mutilans	139.26	34.36	17.26	5.32	24.28	580.93	28.3	6.4	21.9	23.12	10.57	24.63	10.17	2349	293	102	31.08	737	334	669	430
Scolopendra_mutilans	129.31	34.38	15.13	6.91	25.03	742.08	28.8	1.2	27.6	23.75	6.05	24.42	6.05	1908	295	50	56.07	848	195	770	195
Scolopendra_mutilans	132.72	34.4	15.03	8.3	27.39	824.62	30.6	0.3	30.3	24.88	5.05	25.2	5.05	1756	284	47	52.44	713	180	649	180
Scolopendra_mutilans	133.2	34.41	15.65	8.96	28.17	839.94	32.1	0.3	31.8	22.55	5.6	26.13	5.6	1305	217	32	54.29	528	126	461	126
Scolopendra_mutilans	126.63	34.45	12.43	8.2	26.62	844.04	27.6	-3.2	30.8	22.37	4.2	22.62	1.88	1471	274	31	68.88	744	123	672	125
Scolopendra_mutilans	134	34.46	15.34	7.09	24.45	794.72	30.5	1.5	29	21.47	5.98	25.35	5.9	1403	222	30	55.78	545	122	513	179
Scolopendra_mutilans	136.74	34.46	15.05	8.1	27.55	785.41	29.9	0.5	29.4	24.78	5.55	24.78	5.55	2114	312	58	47.28	783	206	783	206
Scolopendra_mutilans	136.98	34.55	16.74	6	24.1	682.31	29.9	5	24.9	23.47	9.13	25.55	8.62	1982	269	66	41.61	691	220	674	288
Scolopendra_mutilans	134.03	34.56	15.3	7.51	25.37	809.9	30.8	1.2	29.6	21.75	5.72	25.45	5.72	1391	219	30	56.12	544	120	509	120
Scolopendra_mutilans	135.45	34.61	16.05	8.33	27.38	812.17	32	1.6	30.4	22.6	6.32	26.15	6.32	1320	212	34	50.57	508	129	434	129
Scolopendra_mutilans	136.3	34.65	14.14	8.61	28.04	815.48	29.9	-0.8	30.7	23.83	4.35	24.27	4.35	1736	250	45	49.99	655	161	647	161
Scolopendra_mutilans	135.65	34.67	15	9.03	28.93	826.82	31.2	0	31.2	21.88	5.07	25.23	5.07	1432	226	34	51.3	557	133	497	133
Scolopendra_mutilans	135.14	34.68	15.42	8.29	27.1	825.3	31.4	0.8	30.6	22.17	5.52	25.67	5.52	1331	214	35	50.73	515	132	439	132
Scolopendra_mutilans	135.2	34.69	16	7.98	26.58	811.35	31.7	1.7	30	22.55	6.28	26.08	6.28	1329	213	38	48.63	509	143	427	143
Scolopendra_mutilans	135.8	34.69	15.59	9.53	29.77	837.39	32.2	0.2	32	22.58	5.52	25.95	5.52	1495	231	37	50.29	576	144	532	144
Scolopendra_mutilans	135.45	34.75	16.51	9.4	29.47	832.84	33.3	1.4	31.9	23.38	6.5	26.83	6.5	1359	212	38	48.15	518	145	451	145
Scolopendra_mutilans	139.05	34.8	16.17	6.23	25.1	658.63	28.7	3.9	24.8	23.73	8.38	24.47	8.25	1972	258	73	37.12	673	240	649	323
Scolopendra_mutilans	133.52	34.82	13.08	8.42	26.98	855.27	29.3	-1.9	31.2	20.3	5.23	23.7	2.83	1550	241	46	53.6	629	163	590	163
Scolopendra_mutilans	134.68	34.85	14.78	9.14	28.66	843.02	31.3	-0.6	31.9	21.68	4.72	25.28	4.72	1375	210	38	50.58	519	144	481	144
Scolopendra_mutilans	134.92	34.86	15.15	9.19	28.9	842.27	31.6	-0.2	31.8	22.15	5.08	25.6	5.08	1354	201	44	45.26	494	163	443	163
Scolopendra_mutilans	136.4	34.91	13.5	7.89	26.05	827.62	29.3	-1	30.3	23.32	3.6	23.78	3.6	1749	254	48	49.82	669	175	650	175
Scolopendra_mutilans	137.18	34.93	15.63	8.63	28.12	813.88	31.2	0.5	30.7	25.17	5.65	25.62	5.65	1940	263	54	46.76	730	192	713	192
Scolopendra_mutilans	137.15	34.95	15.72	8.75	28.23	818.4	31.4	0.4	31	25.32	5.68	25.75	5.68	1912	261	53	46.46	713	190	694	190
Scolopendra_mutilans	137.2	34.95	15.38	8.53	27.86	810.42	30.9	0.3	30.6	24.87	5.45	25.33	5.45	1942	263	55	46.62	727	193	711	193
Scolopendra_mutilans	138.44	34.96	16	8.48	29.46	731.34	30	1.2	28.8	24.42	7.03	25.03	7.03	2122	285	65	42.04	770	231	734	231
Scolopendra_mutilans	135.78	34.97	15.32	9.2	28.93	845.05	32.1	0.3	31.8	22.38	5.18	25.78	5.18	1587	235	49	47.13	609	182	571	182
Scolopendra_mutilans	137.15	34.97	15.68	8.83	28.38	819.51	31.4	0.3	31.1	25.3	5.63	25.72	5.63	1920	261	53	46.79	719	190	703	190
Scolopendra_mutilans	135.96	34.98	14.66	9.23	28.85	846.79	31.5	-0.5	32	21.72	4.53	25.17	4.53	1593	234	52	45.89	606	190	566	190
Scolopendra_mutilans	135.78	34.99	15.37	9.03	28.47	844.04	32.1	0.4	31.7	25.47	5.25	25.83	5.25	1608	237	52	46.46	617	191	578	191
Scolopendra_mutilans	136.91	35.01	15.61	8.76	28.16	822.51	31.5	0.4	31.1	25.3	5.6	25.75	5.6	1901	268	49	49.35	723	180	706	180
Scolopendra_mutilans	135.83	35.02	13.44	8.48	27.34	839.05	29.8	-1.2	31	20.37	3.42	23.85	3.42	1656	235	59	43.46	615	210	586	210
Scolopendra_mutilans	135.8	35.03	14.74	8.48	27.25	841.41	31.2	0.1	31.1	21.7	4.67	25.2	4.67	1609	232	57	43.55	603	206	564	206
Scolopendra_mutilans	135.83	35.03	13.42	8.44	27.23	839.29	29.8	-1.2	31	20.33	3.4	23.85	3.4	1656	234	59	43.1	612	212	585	212
Scolopendra_mutilans	135.79	35.05	14.7	8.56	27.52	842.61	31.2	0.1	31.1	24.77	4.62	25.17	4.62	1634	234	59	43.36	612	213	578	213
Scolopendra_mutilans	138.92	35.06	15.56	8.58	29.37	739.86	29.9	0.7	29.2	24.13	6.53	24.68	6.53	1826	240	61	39.67	648	212	629	212
Scolopendra_mutilans	128.95	35.1	14.19	8.5	26.73	841.48	29.3	-2.5	31.8	23.93	3.47	24.25	3.47	1433	252	24	67.81	699	105	655	105
Scolopendra_mutilans	128.97	35.11	13.68	8.53	26.83	840.03	28.8	-3	31.8	23.4	2.95	23.68	2.95	1458	260	24	68.55	716	105	670	105
Scolopendra_mutilans	129.12	35.12	14.11	8.04	26.72	797.01	28.7	-1.4	30.1	23.32	4.08	23.75	4.08	1419	244	25	66.11	683	108	639	108
Scolopendra_mutilans	136.84	35.12	15.67	8.71	27.82	833.65	31.7	0.4	31.3	22.5	5.48	25.9	5.48	1843	262	48	48.82	700	182	668	182
Scolopendra_mutilans	129.1	35.13	14.47	8.27	26.75	815.15	29.4	-1.5	30.9	23.88	4.15	24.28	4.15	1423	247	25	66.95	691	107	648	107
Scolopendra_mutilans	136.99	35.13	15.52	8.76	27.89	830.51	31.6	0.2	31.4	25.28	5.37	25.72	5.37	1937	272	52	48.83	737	190	717	190
Scolopendra_mutilans	138.89	35.13	15.8	9.27	30.48	755.81	30.7	0.3	30.4	24.6	6.6	25.15	6.6	1847	246	61	41.35	676	211	655	211
Scolopendra_mutilans	135.53	35.15	13.53	8.5	27.16	851.29	30.2	-1.1	31.3	20.6	5.8	24.12	3.37	1635	218	74	35.24	569	255	543	255
Scolopendra_mutilans	136.97	35.15	15.4	8.76	27.89	832.58	31.5	0.1	31.4	25.22	5.23	25.62	5.23	1991	281	53	50	771	192	751	192
Scolopendra_mutilans	136.99	35.19	15.46	8.89	28.05	837.91	31.7	0	31.7	25.32	5.2	25.73	5.2	1936	270	52	48.75	733	191	715	191
Scolopendra_mutilans	136.9	35.2	15.73	8.91	27.93	844.83	32.1	0.2	31.9	25.68	5.38	26.05	5.38	1997	283	60	48.07	761	213	736	213
Scolopendra_mutilans	126.15	35.2	13.34	7.33	23.89	861.04	28.9	-1.8	30.7	23.4	2.87	23.88	2.87	1152	223	34	66.6	572	112	546	112
Scolopendra_mutilans	139.1	35.22	13.87	7.89	27.98	724.87	28	-0.2	28.2	20.57	5.18	22.88	5.18	1725	226	52	43.53	624	184	619	184
Scolopendra_mutilans	139.67	35.27	15.63	7.4	26.62	727.26	29.6	1.8	27.8	22.42	6.88	24.68	6.88	1763	223	59	37.81	592	208	548	208
Scolopendra_mutilans	137.08	35.28	14.5	8.66	27.84	825.64	30.4	-0.7	31.1	24.23	4.42	24.65	4.42	2071	289	59	48.85	794	208	789	208
Scolopendra_mutilans	139.61	35.29	14.93	7.43	26.45	733.86	29	0.9	28.1	21.73	6.07	24.03	6.07	1746	223	57	39.16	594	199	548	199
Scolopendra_mutilans	139.62	35.3	15.18	7.34	26.13	736.44	29.3	1.2	28.1	22.02	6.28	24.33	6.28	1758	224	57	38.62	591	202	548	202
Scolopendra_mutilans	136.8	35.32	15.35	9.13	28.43	848.09	31.8	-0.3	32.1	22.38	4.97	25.72	4.97	1956	282	54	49.49	757	204	717	204
Scolopendra_mutilans	137.19	35.34	14.28	9.08	28.56	838.35	30.5	-1.3	31.8	24.2	4.03	24.57	4.03	2143	299	66	48.52	830	221	829	221
Scolopendra_mutilans	129.29	35.35	14.15	8.43	28.11	788.61	28.7	-1.3	30	23.38	4.33	23.75	4.33	1308	229	25	65.15	628	108	596	108
Scolopendra_mutilans	139.61	35.35	15.65	7.64	26.72	747.8	30	1.4	28.6	22.53	6.6	24.92	6.6	1724	218	56	39.2	589	196	551	196
Scolopendra_mutilans	133.07	35.37	14.1	8.01	26.78	815.04	29.9	0	29.9	24.25	4.38	24.25	4.38	1558	199	90	30.55	517	298	517	298
Scolopendra_mutilans	135.58	35.43	13.14	8.22	26.42	850.42	29.7	-1.4	31.1	23.7	9.88	23.7	2.95	1853	216	123	22.57	569	388	569	397
Scolopendra_mutilans	136.98	35.43	14.51	8.83	27.93	838.58	30.7	-0.9	31.6	24.43	4.3	24.82	4.3	2143	306	67	48.15	827	231	818	231
Scolopendra_mutilans	139.35	35.43	15.45	8.91	29.3	767.56	30.5	0.1	30.4	22.38	6.12	24.88	6.12	1656	217	54	42.74	590	178	572	178
Scolopendra_mutilans	139.58	35.43	15.59	8.2	27.7	764.04	30.4	0.8	29.6	22.53	6.32	25.02	6.32	1678	217	52	41.7	591	179	560	179
Scolopendra_mutilans	135.56	35.46	13.71	8.33	27.06	836.32	30.1	-0.7	30.8	24.13	6.85	24.13	3.77	1853	213	127	20.45	556	398	556	419
Scolopendra_mutilans	135.4	35.47	14.58	9	28.21	856.97	31.6	-0.3	31.9	25.2	12.4	25.2	4.32	1824	212	120	18.11	539	389	539	434
Scolopendra_mutilans	135.45	35.47	13.75	8.71	27.56	856.44	30.6	-1	31.6	24.38	6.92	24.38	3.5	1833	212	126	19.2	544	394	544	424
Scolopendra_mutilans	135.45	35.47	13.76	8.64	27.43	853.04	30.6	-0.9	31.5	24.35	6.92	24.35	3.57	1831	212	126	19.09	542	394	542	425
Scolopendra_mutilans	135.45	35.48	14.17	8.68	27.57	854.34	31	-0.5	31.5	24.77	12.03	24.77	3.92	1826	211	123	17.99	530	394	530	438
Scolopendra_mutilans	137.5	35.5	13.39	9.73	29.67	848.55	30	-2.8	32.8	23.42	2.97	23.77	2.97	1989	268	68	46.01	752	222	752	222
Scolopendra_mutilans	139.4	35.5	15.16	8.91	29.11	772.32	30.3	-0.3	30.6	22.15	5.75	24.68	5.75	1613	212	51	44.82	592	166	569	166
Scolopendra_mutilans	135.4	35.54	13.43	8.37	26.9	843.45	30	-1.1	31.1	23.92	11.13	23.92	3.37	1871	215	125	17.9	542	399	542	458
Scolopendra_mutilans	140.04	35.65	15.03	7.85	26.52	772.42	29.8	0.2	29.6	22.18	5.62	24.57	5.62	1313	184	43	40.55	473	152	423	152
Scolopendra_mutilans	128.05	35.71	10.56	10.53	29.84	937.96	27.2	-8.1	35.3	21.78	-1.37	21.78	-1.37	1350	303	22	83.74	753	86	753	86
Scolopendra_mutilans	127.9	35.75	11.39	10.62	29.82	947.95	28.2	-7.4	35.6	22.78	-0.65	22.78	-0.65	1291	290	22	84.1	721	84	721	84
Scolopendra_mutilans	128.55	35.85	13.4	10.56	29.83	935.44	30.1	-5.3	35.4	24.45	1.42	24.45	1.42	1054	220	14	80.96	572	61	572	61
Scolopendra_mutilans	140.11	36.1	14.05	8.96	28.44	799.45	29.3	-2.2	31.5	21.3	4.22	23.85	4.22	1337	186	36	45.25	496	134	470	134
Scolopendra_mutilans	140.1	36.12	14.01	9.03	28.59	799.57	29.3	-2.3	31.6	21.27	4.18	23.82	4.18	1330	184	35	45.58	494	132	469	132
Scolopendra_mutilans	127.43	36.13	11.35	10.83	29.5	986.73	28.7	-8	36.7	23.15	-1.23	23.15	-1.23	1282	299	30	81.7	705	102	705	102
Scolopendra_mutilans	140.1	36.14	13.98	9.02	28.62	797.73	29.2	-2.3	31.5	21.23	4.17	23.75	4.17	1320	184	35	45.28	489	132	463	132
Scolopendra_mutilans	140.12	36.15	13.72	8.68	27.98	792.39	28.8	-2.2	31	20.97	4.02	23.45	4.02	1323	184	35	45.32	490	132	462	132
Scolopendra_mutilans	140.12	36.16	13.18	8.73	28.17	790.72	28.3	-2.7	31	20.42	3.52	22.9	3.52	1351	191	33	47.7	510	124	486	124
Scolopendra_mutilans	140.09	36.21	13.1	8.67	27.87	796.12	28.3	-2.8	31.1	20.35	3.38	22.88	3.38	1347	191	32	48.36	511	122	490	122
Scolopendra_mutilans	127.33	36.29	11.97	10.73	29.22	986.8	29.4	-7.3	36.7	23.78	-0.57	23.78	-0.57	1329	308	30	85.31	746	97	746	97
Scolopendra_mutilans	138.8	36.33	12.84	10.25	30.87	837.1	29.6	-3.6	33.2	23.1	5.1	23.1	2.8	1220	171	49	42.11	470	174	470	177
Scolopendra_mutilans	127.35	36.34	12.46	10.79	29.33	996.01	30	-6.8	36.8	24.4	-0.18	24.4	-0.18	1329	307	30	85.68	748	97	748	97
Scolopendra_mutilans	136.63	36.5	13.62	7.71	25.36	843.36	29.8	-0.6	30.4	24.1	6.63	24.1	3.6	2075	244	134	20.06	620	412	620	492
Scolopendra_mutilans	136.69	36.57	13.89	7.99	25.95	844.31	30.3	-0.5	30.8	24.38	6.9	24.38	3.85	2066	243	134	20.03	617	409	617	492
Scolopendra_mutilans	126.78	36.6	11.42	9.86	27.31	985.1	28.7	-7.4	36.1	22.87	-1.07	23.2	-1.07	1265	292	28	82.66	690	93	686	93
Scolopendra_mutilans	127.41	36.64	11.43	10.9	28.84	1024.91	29.1	-8.7	37.8	23.65	-1.7	23.65	-1.7	1264	296	28	86.05	707	89	707	89
Scolopendra_mutilans	127.5	36.66	11.56	10.95	28.82	1032.09	29.4	-8.6	38	23.85	-1.68	23.85	-1.68	1259	299	26	86.82	706	86	706	86
Scolopendra_mutilans	126.58	36.7	11.19	9.28	26.35	974.2	28.3	-6.9	35.2	22.58	-1.12	22.8	-1.12	1248	284	28	81.65	681	93	667	93
Scolopendra_mutilans	126.9	36.71	11.1	9.76	26.88	998.89	28.4	-7.9	36.3	22.63	-1.6	23.03	-1.6	1289	305	27	85.13	715	90	710	90
Scolopendra_mutilans	127.01	36.71	11.17	9.97	27.23	1004.53	28.5	-8.1	36.6	22.7	-1.65	23.15	-1.65	1281	306	27	85.85	716	89	707	89
Scolopendra_mutilans	127.21	36.8	10.35	10.33	27.76	1014.1	27.8	-9.4	37.2	22.45	-2.62	22.45	-2.62	1317	325	26	88.58	744	86	744	86
Scolopendra_mutilans	127.22	36.85	10.18	10.17	27.4	1014.93	27.5	-9.6	37.1	21.75	-2.82	22.27	-2.82	1320	328	25	89.01	748	85	746	85
Scolopendra_mutilans	125.95	37.08	12.13	6.52	21.3	883.44	27.8	-2.8	30.6	23.02	1.47	23.02	1.47	1157	263	24	82.78	639	80	639	80
Scolopendra_mutilans	128.6	37.15	9.68	10.62	28.46	1002.02	27.1	-10.2	37.3	20.92	-3.27	21.53	-3.27	1281	272	32	77.59	690	110	667	110
Scolopendra_mutilans	126.32	37.25	11.42	7.37	21.86	969.36	27.8	-5.9	33.7	22.85	-0.93	22.85	-0.93	1185	269	24	84.21	663	80	663	80
Scolopendra_mutilans	126.94	37.48	11.9	8.86	24.54	1023.07	29.1	-7	36.1	23.58	-1.22	23.95	-1.22	1330	321	25	92.63	780	81	765	81
Scolopendra_mutilans	126.98	37.51	12.16	8.82	24.63	1013.04	29.2	-6.6	35.8	23.75	-0.82	24.1	-0.82	1315	317	23	92.88	773	76	756	76
Scolopendra_mutilans	126.99	37.55	11.67	9.02	24.98	1018.57	28.8	-7.3	36.1	23.25	-1.4	23.67	-1.4	1359	335	24	95.7	809	78	799	78
Scolopendra_mutilans	126.95	37.61	11.4	9.04	24.91	1023.28	28.5	-7.8	36.3	23.03	-1.75	23.45	-1.75	1315	325	18	97.6	793	64	780	64
Scolopendra_mutilans	126.96	37.61	11.19	9.04	24.91	1023.9	28.3	-8	36.3	22.83	-1.97	23.25	-1.97	1321	329	19	97.43	796	65	782	65
Scolopendra_mutilans	127.5	37.68	10.58	9.87	26.17	1040.9	28	-9.7	37.7	22.27	-2.87	22.88	-2.87	1271	343	17	99.43	775	62	758	62
Scolopendra_mutilans	127.05	37.69	11.52	9.2	25.14	1022.62	28.7	-7.9	36.6	23.15	-1.63	23.55	-1.63	1295	329	18	99.27	791	63	774	63
Scolopendra_mutilans	127.6	37.81	10.11	10.16	26.8	1035.98	27.6	-10.3	37.9	21.72	-3.27	22.38	-3.27	1266	339	15	101.19	782	58	763	58
Scolopendra_mutilans	127.09	37.95	9.53	9.62	25.71	1032.98	26.8	-10.6	37.4	21.2	-3.82	21.68	-3.82	1290	346	16	102.34	800	59	786	59
Scolopendra_dehaani	110	-7.71	26.33	8.53	81.27	47.97	31.1	20.6	10.5	26.37	25.67	26.75	25.67	2539	384	36	60.67	1061	152	736	152
Scolopendra_dehaani	110.11	-7.76	22.3	7.52	81.7	46.95	26.5	17.3	9.2	22.35	21.62	22.77	21.62	3388	466	67	55.05	1347	266	994	266
Scolopendra_dehaani	103.51	1.59	26	6.93	86.56	42.24	30.2	22.2	8	25.68	26.22	26.47	25.4	2368	265	144	20.41	730	457	600	677
Scolopendra_dehaani	103.52	1.59	25.54	6.91	85.29	42.33	29.8	21.7	8.1	25.25	25.75	26.02	24.95	2347	262	141	20.63	722	447	596	677
Scolopendra_dehaani	107.08	10.33	27.02	6.24	62.42	101.63	31.9	21.9	10	27.88	26.22	28.3	25.7	1404	228	1	85.12	641	7	444	30
Scolopendra_dehaani	107.08	10.34	26.99	6.33	63.25	99.36	31.9	21.9	10	27.85	26.2	28.25	25.72	1463	240	2	84.66	671	8	463	34
Scolopendra_dehaani	107.07	10.35	26.88	6.45	63.86	97.41	31.8	21.7	10.1	27.7	26.12	28.1	25.62	1422	228	1	84.51	643	8	448	32
Scolopendra_dehaani	104.3	10.5	26.91	6.71	63.89	84.16	32.1	21.6	10.5	26.87	26	28.02	25.88	2275	376	18	67.7	1058	94	456	210
Scolopendra_dehaani	107.42	11.43	25.38	7.26	62.04	119.23	31.2	19.5	11.7	25.75	24.52	26.75	23.75	2260	397	11	78.6	1132	64	607	68
Scolopendra_dehaani	107.43	11.43	25.51	7.35	62.29	118.32	31.4	19.6	11.8	25.88	24.65	26.87	23.88	2251	395	11	78.62	1127	63	605	68
Scolopendra_dehaani	107.43	11.44	25.45	7.34	61.69	120.54	31.4	19.5	11.9	25.8	24.57	26.85	23.8	2245	395	11	78.57	1124	64	602	68
Scolopendra_dehaani	103.1	11.53	26.67	7.92	64.89	86.19	32.7	20.5	12.2	26.68	25.73	27.87	25.7	3622	761	11	97.17	2158	62	532	111
Scolopendra_dehaani	102.54	11.61	26.97	7.49	64.58	88.33	32.7	21.1	11.6	27.15	25.95	28.12	25.9	3806	812	17	93.09	2135	88	509	143
Scolopendra_dehaani	102.32	11.98	26.62	7.49	64.58	87.03	32.2	20.6	11.6	26.85	25.58	27.72	25.55	3470	686	13	88.1	1865	96	532	134
Scolopendra_dehaani	102.3	12.05	26.88	7.53	64.94	91.06	32.4	20.8	11.6	27.18	25.75	27.98	25.73	3433	672	13	87.91	1847	96	537	132
Scolopendra_dehaani	100.01	12.2	27.45	6.98	61.26	127.15	32.9	21.5	11.4	27.1	25.82	28.88	25.73	969	218	15	70.81	469	56	223	166
Scolopendra_dehaani	107.07	12.32	23.48	7.65	60.24	128.09	29.7	17	12.7	23.97	21.7	24.88	21.7	2170	366	3	81.29	1082	33	669	33
Scolopendra_dehaani	102.56	12.62	26.66	8.33	63.55	105.83	32.9	19.8	13.1	27.03	25.38	27.92	25.27	2554	456	8	82.57	1259	61	488	89
Scolopendra_dehaani	108.05	12.67	24.23	8.28	58.33	157.17	31.5	17.3	14.2	24.9	23.13	25.93	22.08	1699	290	3	78.46	825	26	505	37
Scolopendra_dehaani	99.49	12.8	25.63	8.02	63.12	115.39	31.8	19.1	12.7	25.57	24.32	27.03	24.1	883	191	5	79.23	462	19	183	83
Scolopendra_dehaani	99.59	12.85	26.96	8.23	63.27	117.13	33.3	20.3	13	26.87	25.68	28.38	25.4	792	187	4	83.96	424	15	159	84
Scolopendra_dehaani	99.63	12.89	27.08	7.9	62.2	116.24	33.3	20.6	12.7	26.98	25.8	28.5	25.55	778	189	4	86.27	422	13	153	84
Scolopendra_dehaani	103.43	13.47	27.48	9.17	55.22	166.89	35.3	18.7	16.6	27.58	25.43	29.33	25.15	1147	239	2	79.34	531	26	229	65
Scolopendra_dehaani	100.21	13.48	27.93	7.48	60.28	128.76	33.7	21.3	12.4	27.92	26.38	29.4	26.2	1049	229	3	88.55	574	15	262	67
Scolopendra_dehaani	103.87	13.49	27.27	9.18	56.29	168.8	34.9	18.6	16.3	27.65	25.25	29.2	24.93	1355	274	1	81.97	658	21	230	89
Scolopendra_dehaani	100.63	13.61	28.45	8.51	62.56	125.94	34.5	20.9	13.6	28.42	26.92	29.87	26.75	1403	312	7	85.84	741	38	396	68
Scolopendra_dehaani	104.15	13.65	26.59	9.04	55.13	178.06	34.2	17.8	16.4	26.97	24.47	28.63	24.12	1388	300	1	85.95	711	16	238	68
Scolopendra_dehaani	100.47	13.65	28.44	8.79	63.25	125.99	34.7	20.8	13.9	28.4	26.93	29.87	26.73	1333	292	6	86.61	713	29	364	64
Scolopendra_dehaani	100.62	13.73	28.53	8.9	64.03	124.07	34.7	20.8	13.9	28.52	27.02	29.92	26.83	1406	313	7	86.15	746	34	395	63
Scolopendra_dehaani	103.9	13.75	26.47	9.12	55.59	176.85	34.2	17.8	16.4	26.88	24.33	28.47	24	1350	291	0	85.63	688	16	239	65
Scolopendra_dehaani	100.75	13.78	28.19	8.71	61.76	133.57	34.6	20.5	14.1	28.2	26.55	29.68	26.37	1286	294	8	85.08	676	35	364	63
Scolopendra_dehaani	99.51	13.85	28	10.83	61.16	148.01	36.8	19.1	17.7	27.67	26.67	29.92	26.12	1022	222	5	83.95	528	23	219	69
Scolopendra_dehaani	106.86	14.19	25.6	7.33	61.62	156.1	31.5	19.6	11.9	26.57	23.47	27.23	23.47	2607	607	2	107.35	1641	19	706	19
Scolopendra_dehaani	108.3	14.2	21.58	6.98	54.13	184.27	27.4	14.5	12.9	22.68	18.98	23.45	18.98	1812	332	3	81.65	935	34	513	34
Scolopendra_dehaani	101.93	14.51	25.53	9.8	56.98	208.69	33.4	16.2	17.2	25.92	22.97	27.53	22.43	1127	229	3	77.31	553	27	345	43
Scolopendra_dehaani	101.52	14.52	25.4	10.88	58.47	199.22	33.7	15.1	18.6	25.73	22.93	27.35	22.47	1196	242	3	76.82	587	30	368	46
Scolopendra_dehaani	101.4	14.56	25.41	10.84	58.92	195.28	33.5	15.1	18.4	25.73	23.03	27.33	22.53	1184	242	3	76.9	584	31	363	47
Scolopendra_dehaani	100.85	14.7	27.55	10.75	60.06	164.3	36	18.1	17.9	27.52	25.6	29.4	25.3	1149	235	4	81.05	576	22	266	42
Scolopendra_dehaani	102.03	14.87	26.81	10.83	58.2	208.39	35.4	16.8	18.6	26.98	24.35	28.9	23.78	1057	223	3	78.81	517	27	260	38
Scolopendra_dehaani	101.31	14.98	26.5	11.02	58.91	188.25	35.1	16.4	18.7	26.55	24.32	28.5	23.8	1091	222	1	78.23	532	25	302	36
Scolopendra_dehaani	102.28	15	27.03	10.33	55.56	224	35.7	17.1	18.6	27.22	24.37	29.27	23.78	1052	216	3	78.98	504	25	253	35
Scolopendra_dehaani	101.4	15.63	24.54	10.9	57.67	195.02	33.4	14.5	18.9	24.68	22.23	26.65	21.75	1052	211	2	78.28	499	20	303	26
Scolopendra_dehaani	101.97	15.75	27.08	10.55	56.12	208.4	36	17.2	18.8	27.2	24.57	29.32	24.13	1064	218	4	78.84	503	25	270	28
Scolopendra_dehaani	101.98	15.75	27.11	10.57	55.91	209.2	36.1	17.2	18.9	27.25	24.57	29.35	24.15	1065	218	4	78.83	503	25	270	28
Scolopendra_dehaani	101.96	15.76	27.04	10.63	56.22	208.55	36	17.1	18.9	27.15	24.53	29.28	24.08	1065	217	4	78.32	501	26	272	29
Scolopendra_dehaani	103.33	16.22	27.15	10.18	53.88	229.47	35.8	16.9	18.9	28.08	23.87	29.48	23.87	1155	224	2	87.49	586	18	413	18
Scolopendra_dehaani	102.79	16.45	27	10.82	54.63	234.21	36	16.2	19.8	27.9	23.68	29.4	23.68	1136	221	2	83.8	560	20	397	20
Scolopendra_dehaani	97.69	16.66	27	10.44	52.74	161.53	36.5	16.7	19.8	26.33	26.62	29.23	25.35	4549	1145	4	118.79	3141	18	508	18
Scolopendra_dehaani	100.67	16.85	26.88	11.02	55.64	207.22	36.2	16.4	19.8	27.33	23.97	29.22	23.97	1368	285	4	87.94	729	26	298	26
Scolopendra_dehaani	99.16	16.89	27.6	11.26	52.36	237.83	38.1	16.6	21.5	27.5	24.98	30.5	24.37	1221	235	4	83.21	606	22	262	54
Scolopendra_dehaani	102.98	17.36	26.43	10.51	52.81	255.21	35.1	15.2	19.9	28.27	22.82	28.9	22.82	1377	282	4	91.15	731	17	502	17
Scolopendra_dehaani	100.94	17.5	22.72	11.36	55.14	230.33	32	11.4	20.6	23.87	19.58	24.98	19.45	1139	202	5	79.13	523	25	424	27
Scolopendra_dehaani	102.46	17.68	26.4	10.93	53.55	254.48	35.4	15	20.4	27.75	22.8	28.88	22.8	1318	249	4	87.97	669	21	485	21
Scolopendra_dehaani	94.58	17.91	25.52	9.79	49.7	210.28	33.9	14.2	19.7	26.1	23.38	27.6	22.4	3852	987	2	122.53	2789	9	1166	15
Scolopendra_dehaani	109.52	18.78	23.42	7.1	44.94	323.79	30.4	14.6	15.8	25.3	19.95	26.75	18.95	1522	277	18	76.55	764	67	613	67
Scolopendra_dehaani	99.1	18.8	25.65	11.9	52.19	274.18	35.9	13.1	22.8	27.07	21.78	28.42	21.78	1062	198	3	83.21	538	19	336	19
Scolopendra_dehaani	109.64	18.91	21.59	7.01	44.08	329.08	28.6	12.7	15.9	23.48	17.03	24.98	17.03	1647	293	21	75.24	805	75	686	75
Scolopendra_dehaani	98.91	18.92	25.38	11.52	51.19	275.85	35.6	13.1	22.5	26.77	21.45	28.13	21.45	1083	211	2	83.76	562	20	333	20
Scolopendra_dehaani	99.05	18.95	25	11.18	50.57	270.27	35.2	13.1	22.1	26.27	21.25	27.73	21.25	1097	215	2	84.37	571	19	338	55
Scolopendra_dehaani	108.72	19.05	25.23	6.92	40.69	375.69	32.7	15.7	17	27.47	20.12	29.22	20.12	1080	206	9	82.82	564	37	493	37
Scolopendra_dehaani	109.09	19.11	24.36	7.47	43.66	358.84	31.9	14.8	17.1	26.38	19.43	28.12	19.43	1302	232	11	80.32	658	43	465	43
Scolopendra_dehaani	110.39	19.14	24.72	7.02	41.52	358.96	32.5	15.6	16.9	26.87	20.85	28.45	19.75	1687	280	24	71.29	783	86	699	92
Scolopendra_dehaani	98.73	19.35	23.32	11.14	48.87	282.52	33.8	11	22.8	24.77	19.28	26.15	19.28	1137	226	2	84.41	594	23	346	23
Scolopendra_dehaani	103.37	2.01	26.02	7.89	87.69	40.53	30.8	21.8	9	25.48	26.15	26.48	25.48	2465	278	140	22.19	773	457	605	773
Scolopendra_dehaani	99.83	2.17	26.23	9.22	88.62	38.46	31.6	21.2	10.4	25.83	26.63	26.73	25.77	2484	279	140	23.99	810	463	525	754
Scolopendra_dehaani	99.04	2.59	19.95	9.94	88.76	32.78	25.6	14.4	11.2	19.68	20.02	20.4	19.6	2026	243	72	34.23	706	263	444	647
Scolopendra_dehaani	98.85	2.67	21.44	9.33	86.34	41.62	27	16.2	10.8	21.03	21.62	21.98	20.97	2097	265	72	37.04	748	261	462	663
Scolopendra_dehaani	102.26	2.86	26.46	8.45	85.35	46.94	31.7	21.8	9.9	26.13	26.57	27.03	25.88	1881	245	96	29.45	652	322	463	569
Scolopendra_dehaani	102.15	2.95	25.73	8.52	86.03	47.03	31	21.1	9.9	25.42	25.83	26.32	25.15	1948	253	103	30.22	681	322	485	469
Scolopendra_dehaani	102.16	2.95	24.59	8.42	85.88	45.82	29.8	20	9.8	24.32	24.7	25.17	24.03	2091	259	109	27.91	709	350	520	519
Scolopendra_dehaani	102.19	2.99	26.21	8.48	86.56	47.71	31.4	21.6	9.8	25.88	26.32	26.8	25.62	1960	256	101	30.59	692	322	523	613
Scolopendra_dehaani	99.31	20.04	24.68	11.42	50.52	289.25	34.9	12.3	22.6	26.4	20.6	27.53	20.6	1390	283	6	85.9	746	34	424	34
Scolopendra_dehaani	99.32	20.04	24.72	11.47	50.51	289.43	35	12.3	22.7	26.42	20.62	27.57	20.62	1391	284	6	86.08	748	34	425	34
Scolopendra_dehaani	110.2	20.05	24.4	6.81	37.82	415.55	32.7	14.7	18	28.77	18.73	28.77	18.73	1744	285	22	71.09	804	86	804	86
Scolopendra_dehaani	101.28	20.83	23.08	11.03	52.75	312.82	32	11.1	20.9	25.42	18.67	26	18.67	1727	417	6	91.66	964	69	750	69
Scolopendra_dehaani	101.34	20.85	22.17	10.81	52.98	307.14	30.9	10.5	20.4	24.52	17.85	25.05	17.85	1713	417	6	92.5	957	71	752	71
Scolopendra_dehaani	102.33	21.1	23.02	10.03	51.72	351.01	31.1	11.7	19.4	26.32	18.58	26.37	18.07	1749	409	8	99.52	1092	68	874	68
Scolopendra_dehaani	101.61	21.51	21.73	10.83	53.59	333.01	30.3	10.1	20.2	24.5	18.48	24.9	17.03	1706	310	15	79.52	907	72	686	83
Scolopendra_dehaani	101.6	21.54	22.49	10.91	53.47	336.81	31.1	10.7	20.4	25.28	19.22	25.68	17.73	1725	316	15	79.19	913	75	701	82
Scolopendra_dehaani	100.79	21.87	22.67	11.26	52.12	335.61	32	10.4	21.6	25.37	19.57	25.82	17.97	1661	316	15	81.14	876	64	701	72
Scolopendra_dehaani	101.35	21.89	22.53	10.87	52.24	346.81	31.4	10.6	20.8	25.38	19.22	25.83	17.67	1658	297	17	75.8	853	74	655	85
Scolopendra_dehaani	100.67	21.9	18.49	10.76	51.23	329.13	27.4	6.4	21	21.25	15.37	21.58	13.87	1570	315	15	83.62	828	59	824	67
Scolopendra_dehaani	101.28	21.9	22.49	10.9	52.15	348.42	31.4	10.5	20.9	25.35	19.12	25.82	17.58	1652	298	17	75.97	851	73	656	86
Scolopendra_dehaani	101.26	21.91	22.74	11.01	52.42	350.28	31.7	10.7	21	25.6	19.37	26.08	17.8	1657	301	18	76.12	854	75	664	86
Scolopendra_dehaani	101.27	21.91	22.6	10.94	52.35	350.04	31.5	10.6	20.9	25.48	19.22	25.93	17.67	1652	299	17	76.11	852	73	658	86
Scolopendra_dehaani	101.27	21.92	22.62	10.98	52.26	350.66	31.6	10.6	21	25.48	19.23	25.95	17.67	1650	299	17	75.92	849	74	659	85
Scolopendra_dehaani	101.28	21.92	22.61	10.93	52.31	349.66	31.5	10.6	20.9	25.48	19.22	25.93	17.68	1650	299	17	75.92	849	74	659	85
Scolopendra_dehaani	101.25	21.93	22.73	11.04	52.33	351.56	31.7	10.6	21.1	25.62	19.33	26.08	17.77	1663	302	18	76.2	856	75	669	85
Scolopendra_dehaani	101.26	21.93	22.73	11.03	52.54	350.85	31.7	10.7	21	25.62	19.35	26.08	17.78	1658	302	18	76.07	854	75	665	86
Scolopendra_dehaani	101.2	21.94	22.08	10.93	52.31	346.16	31	10.1	20.9	24.92	18.73	25.38	17.2	1634	294	18	76.16	843	72	646	85
Scolopendra_dehaani	113.22	22.15	22.7	5.93	29.04	536.56	31.8	11.4	20.4	27.68	17.18	28.52	15.58	2073	344	32	73.88	964	106	961	117
Scolopendra_dehaani	113.37	22.15	22.72	5.47	27.61	534.85	31.7	11.9	19.8	27.65	17.3	28.55	15.65	2032	338	30	74.42	950	102	949	114
Scolopendra_dehaani	113.85	22.21	22.03	5.42	28.21	511.35	30.7	11.5	19.2	27.58	16.95	27.58	15.28	1662	275	21	73.81	784	75	784	86
Scolopendra_dehaani	113.88	22.22	21.91	5.38	28.33	508.32	30.5	11.5	19	27.43	16.87	27.43	15.22	1746	294	22	74.89	838	78	838	89
Scolopendra_dehaani	114	22.25	22.29	5.37	28.7	502.13	30.7	12	18.7	27.75	17.38	27.75	15.7	1926	341	21	77.6	957	81	957	92
Scolopendra_dehaani	114.17	22.25	22.16	5.25	28.53	497.03	30.6	12.2	18.4	27.58	17.3	27.58	15.63	2118	382	23	78.61	1051	86	1051	100
Scolopendra_dehaani	113.95	22.27	22	5.53	29.08	506.31	30.5	11.5	19	27.52	16.98	27.52	15.33	1879	329	23	77.07	934	82	934	93
Scolopendra_dehaani	114.01	22.27	22.28	5.42	28.81	502.5	30.7	11.9	18.8	27.73	17.37	27.73	15.67	1947	348	22	78.18	975	81	975	92
Scolopendra_dehaani	114	22.28	22.05	5.5	29.26	501.96	30.5	11.7	18.8	27.52	17.13	27.52	15.47	1947	347	23	77.82	974	83	974	95
Scolopendra_dehaani	113.55	22.29	22.41	5.64	28.21	533.79	31.4	11.4	20	28.23	17.03	28.23	15.38	1957	327	29	74.93	930	98	930	112
Scolopendra_dehaani	114.27	22.3	22.74	5.57	29.45	502.28	31.3	12.4	18.9	28.2	17.83	28.2	16.15	2124	366	24	77.69	1043	89	1043	104
Scolopendra_dehaani	113.5	22.31	22.29	5.93	29.23	536.67	31.4	11.1	20.3	28.15	16.87	28.15	15.22	1991	329	32	74.36	941	104	941	117
Scolopendra_dehaani	114.27	22.32	22.55	5.5	29.1	503.86	31.1	12.2	18.9	28.03	17.62	28.03	15.93	2152	377	24	78.02	1064	90	1064	106
Scolopendra_dehaani	113.53	22.33	22.1	5.89	28.88	537.99	31.3	10.9	20.4	27.98	16.65	27.98	15.02	1965	327	32	74.36	932	103	932	116
Scolopendra_dehaani	114.26	22.34	22.18	5.53	29.12	504.47	30.8	11.8	19	27.68	17.22	27.68	15.55	2145	383	24	77.91	1062	91	1062	106
Scolopendra_dehaani	114.1	22.35	22.39	5.48	29.28	498.06	30.9	12.2	18.7	27.8	17.58	27.8	15.85	2126	392	23	79.47	1081	88	1081	100
Scolopendra_dehaani	114.18	22.35	22.18	5.71	29.89	503.19	30.8	11.7	19.1	27.65	17.18	27.65	15.55	2160	398	24	78.87	1086	91	1086	105
Scolopendra_dehaani	114.09	22.35	22.16	5.5	29.1	501.85	30.7	11.8	18.9	27.62	17.27	27.62	15.57	2067	379	24	78.55	1042	88	1042	99
Scolopendra_dehaani	114.1	22.35	22.34	5.51	29.14	502.17	30.9	12	18.9	27.78	17.45	27.78	15.73	2094	384	23	78.91	1059	88	1059	99
Scolopendra_dehaani	114.13	22.38	22.1	5.73	29.71	507.24	30.8	11.5	19.3	27.62	17.05	27.62	15.42	2140	395	24	79.09	1086	91	1086	103
Scolopendra_dehaani	113.97	22.39	22.75	5.98	30.18	518.56	31.7	11.9	19.8	28.42	17.55	28.42	15.9	1961	348	24	78.92	1011	88	1011	95
Scolopendra_dehaani	113.99	22.39	21.72	5.97	30.44	510.64	30.5	10.9	19.6	27.28	16.6	27.28	14.97	1961	350	25	77.14	982	88	982	100
Scolopendra_dehaani	114.1	22.39	21.67	5.76	29.84	506.03	30.3	11	19.3	27.17	16.6	27.17	14.98	2066	377	24	78.37	1043	89	1043	101
Scolopendra_dehaani	113.98	22.4	22.65	6.02	30.23	518.1	31.6	11.7	19.9	28.3	17.47	28.3	15.8	1977	354	24	79.29	1023	88	1023	95
Scolopendra_dehaani	113.97	22.4	22.73	6.05	30.4	518.62	31.7	11.8	19.9	28.38	17.53	28.38	15.88	1971	351	25	79.23	1021	89	1021	96
Scolopendra_dehaani	113.96	22.41	22.28	6.06	30.44	514.93	31.2	11.3	19.9	27.88	17.1	27.88	15.47	1958	350	25	78.66	1008	89	1008	97
Scolopendra_dehaani	113.99	22.41	22.71	6.18	31.03	517.41	31.6	11.7	19.9	28.33	17.5	28.33	15.87	1980	353	25	78.96	1022	89	1022	97
Scolopendra_dehaani	114.2	22.41	21.84	5.73	29.71	508.99	30.5	11.2	19.3	27.38	16.77	27.38	15.13	2119	387	25	78.38	1069	92	1069	106
Scolopendra_dehaani	114.1	22.42	22.06	6.15	31.06	509.21	30.9	11.1	19.8	27.6	16.93	27.6	15.32	2061	377	25	78.57	1047	91	1047	102
Scolopendra_dehaani	114.1	22.42	22.03	6.09	30.92	507.66	30.8	11.1	19.7	27.55	16.92	27.55	15.32	2065	378	24	78.7	1050	90	1050	101
Scolopendra_dehaani	114.18	22.43	21.76	5.78	29.66	511.8	30.5	11	19.5	27.32	16.62	27.32	14.98	2099	382	26	78.14	1059	93	1059	106
Scolopendra_dehaani	114.19	22.43	21.69	5.74	29.6	510.95	30.4	11	19.4	27.23	16.57	27.23	14.93	2091	379	26	77.97	1052	92	1052	106
Scolopendra_dehaani	114.24	22.43	22.46	5.49	28.6	512.38	31.2	12	19.2	28.03	17.43	28.03	15.72	2119	377	25	78.3	1064	92	1064	105
Scolopendra_dehaani	114.19	22.44	22.47	5.77	29.42	516.55	31.3	11.7	19.6	28.07	17.28	28.07	15.63	2109	379	25	78.46	1064	93	1064	104
Scolopendra_dehaani	114.14	22.45	22.35	6.1	30.5	516.83	31.3	11.3	20	27.97	17.12	27.97	15.5	2086	379	26	78.56	1058	92	1058	103
Scolopendra_dehaani	114.05	22.45	22.93	6.38	31.76	516.52	31.9	11.8	20.1	28.55	17.7	28.55	16.1	1986	351	25	78.09	1010	90	1010	99
Scolopendra_dehaani	114.14	22.45	22.39	6.15	30.6	517.74	31.4	11.3	20.1	28.03	17.15	28.03	15.53	2072	375	26	78.31	1048	92	1048	103
Scolopendra_dehaani	114.12	22.51	22.83	6.51	31.9	520.78	31.9	11.5	20.4	28.48	17.53	28.48	15.92	2032	364	26	78.26	1034	93	1034	102
Scolopendra_dehaani	114.13	22.51	22.81	6.54	31.91	520.32	31.9	11.4	20.5	28.47	17.52	28.47	15.9	2039	365	26	78.37	1038	93	1038	102
Scolopendra_dehaani	114.21	22.58	19.59	6.2	31.31	502.78	28.3	8.5	19.8	25.07	14.52	25.07	12.93	2030	351	30	74.23	985	97	985	121
Scolopendra_dehaani	92.1	22.66	24.44	8.88	46.71	306.51	31.7	12.7	19	26.45	19.78	26.87	19.78	3346	810	9	103.88	2144	40	1132	40
Scolopendra_dehaani	114.35	22.67	22.08	6.5	30.95	537.72	31.4	10.4	21	27.92	16.58	27.92	14.93	2016	350	29	76.19	1012	98	1012	113
Scolopendra_dehaani	108.74	23.2	20.98	6.92	29.31	625.13	31.8	8.2	23.6	26.92	14.45	27.87	12.7	1616	270	37	65.39	750	129	747	189
Scolopendra_dehaani	110.35	25.48	18.4	7.43	26.9	753.63	31.8	4.2	27.6	22.27	10.77	27.1	8.75	1716	318	47	63.46	832	179	611	187
Scolopendra_dehaani	101.52	3.07	27.39	9.28	90.13	36.73	32.6	22.3	10.3	27.07	27.53	27.85	26.88	2214	274	107	29.8	760	373	514	659
Scolopendra_dehaani	101.65	3.13	27.47	9.33	90.53	31.66	32.8	22.5	10.3	27.22	27.55	27.88	27.07	2315	288	119	29.72	785	401	556	658
Scolopendra_dehaani	101.65	3.13	27.38	9.32	90.45	31.14	32.7	22.4	10.3	27.13	27.45	27.78	26.98	2315	287	119	29.7	784	401	558	656
Scolopendra_dehaani	101.65	3.15	27.37	9.29	91.09	31.22	32.6	22.4	10.2	27.1	27.45	27.77	26.97	2350	291	121	29.62	795	406	565	666
Scolopendra_dehaani	101.64	3.15	27.06	9.38	91.91	29.01	32.3	22.1	10.2	26.82	27.1	27.43	26.7	2449	301	131	28.07	821	429	590	702
Scolopendra_dehaani	101.65	3.15	27.28	9.27	91.75	29.73	32.5	22.4	10.1	27.02	27.33	27.65	26.9	2403	297	127	28.93	810	421	579	682
Scolopendra_dehaani	101.77	3.17	26.8	9.48	90.32	32.68	32.2	21.7	10.5	26.5	26.78	27.23	26.43	2405	303	133	28.38	819	428	662	695
Scolopendra_dehaani	101.6	3.18	26.91	9.41	91.34	30.76	32.2	21.9	10.3	26.67	27	27.3	26.52	2496	302	132	27.82	833	435	599	714
Scolopendra_dehaani	101.65	3.18	27.13	9.29	91.09	31.37	32.4	22.2	10.2	26.88	27.17	27.55	26.75	2475	303	133	28.25	831	437	598	702
Scolopendra_dehaani	101.65	3.18	27.35	9.27	90.85	31.04	32.6	22.4	10.2	27.1	27.4	27.75	26.97	2436	301	128	28.76	822	427	586	691
Scolopendra_dehaani	101.75	3.22	26.59	8.86	87.71	40.96	31.9	21.8	10.1	26.28	26.7	27.12	26.08	2481	312	139	28.25	846	445	609	714
Scolopendra_dehaani	101.69	3.24	26.94	9.38	90.14	32.76	32.4	22	10.4	26.68	26.98	27.37	26.55	2588	316	143	27.1	866	462	628	740
Scolopendra_dehaani	101.64	3.26	26.42	8.78	87.75	39.57	31.6	21.6	10	26.13	26.58	26.92	25.92	2578	316	133	28.79	862	443	622	728
Scolopendra_dehaani	98.13	3.54	25.26	8.86	85.18	53.73	30.7	20.3	10.4	24.75	25.08	25.95	24.58	2959	342	141	23.79	941	573	730	824
Scolopendra_dehaani	98.12	3.55	24.92	8.78	85.28	54.74	30.3	20	10.3	24.38	24.73	25.62	24.22	2994	343	146	23.51	956	591	737	845
Scolopendra_dehaani	98.15	3.55	25.34	9.07	86.35	50.94	30.8	20.3	10.5	25.03	25.18	26	24.7	2954	342	141	23.85	942	569	727	820
Scolopendra_dehaani	101.74	3.71	19.7	8.65	82.38	60.9	25	14.5	10.5	18.95	20.05	20.37	18.82	2736	356	113	34.98	968	371	617	796
Scolopendra_dehaani	97.79	36.06	3.92	13.99	36.53	904.47	21.7	-16.6	38.3	14.53	-6.85	14.53	-7.58	164	40	2	94.27	102	7	102	8
Scolopendra_dehaani	102.4	4.39	25.99	8.18	82.66	65.05	31.2	21.3	9.9	25.65	25.47	26.68	25.05	2338	267	90	29.85	798	372	573	510
Scolopendra_dehaani	102.36	4.4	25.4	8.23	83.08	63.62	30.6	20.7	9.9	25.08	24.9	26.07	24.47	2420	287	99	29.83	846	410	582	560
Scolopendra_dehaani	102.41	4.4	25.55	8.2	82.83	63.68	30.8	20.9	9.9	25.23	25.03	26.23	24.62	2401	290	97	30.05	838	402	574	557
Scolopendra_dehaani	118.86	4.6	28.17	7.2	88.89	24.62	32.4	24.3	8.1	28.17	27.97	28.42	27.83	2007	204	125	16.06	603	421	508	482
Scolopendra_dehaani	103.26	5.22	26.51	6.39	74.32	77.76	31.4	22.8	8.6	26.1	26.43	27.4	25.43	3029	709	110	77.24	1607	366	400	1047
Scolopendra_dehaani	100.29	5.35	26.83	8.25	85.05	39.16	31.9	22.2	9.7	26.4	27.03	27.33	26.4	2581	392	93	39.39	990	361	616	990
Scolopendra_dehaani	100.3	5.35	27.34	8.23	84.79	40.74	32.4	22.7	9.7	26.9	27.53	27.87	26.9	2484	380	90	39.33	961	347	573	961
Scolopendra_dehaani	100.26	5.4	25.95	8.22	83.84	39.89	31.1	21.3	9.8	25.55	25.82	26.5	25.55	2779	412	98	38.95	1043	378	674	1043
Scolopendra_dehaani	100.27	5.41	25.5	8.28	83.59	40.2	30.7	20.8	9.9	25.1	25.4	26.05	25.1	2906	423	104	38.01	1072	392	717	1072
Scolopendra_dehaani	100.33	5.41	27.79	8.66	86.58	41.73	33.1	23.1	10	27.32	28.13	28.3	27.32	2590	391	95	38.23	993	367	583	993
Scolopendra_dehaani	100.26	5.42	24.03	8.38	84.68	38.28	29.3	19.4	9.9	23.63	23.97	24.53	23.63	3142	441	117	35.87	1123	431	806	1099
Scolopendra_dehaani	100.27	5.42	24.63	8.34	84.26	37.08	29.9	20	9.9	24.23	24.57	25.12	24.23	3055	434	111	36.8	1103	411	775	1103
Scolopendra_dehaani	100.26	5.43	24.29	8.28	83.67	38.19	29.5	19.6	9.9	23.88	24.18	24.8	23.88	3082	436	112	36.65	1109	414	786	1109
Scolopendra_dehaani	100.27	5.43	24.3	8.31	83.92	37.99	29.5	19.6	9.9	23.92	24.2	24.8	23.92	3090	436	112	36.61	1110	414	790	1089
Scolopendra_dehaani	100.2	5.44	25.4	7.99	83.25	41.91	30.4	20.8	9.6	24.97	25.2	25.95	24.97	2777	410	94	40.41	1045	356	678	1045
Scolopendra_dehaani	100.3	5.45	26.91	8.09	83.42	42.97	32	22.3	9.7	26.48	27.05	27.48	26.48	2612	397	86	41.45	1014	339	599	1014
Scolopendra_dehaani	100.28	5.46	26.75	7.91	82.38	46.68	31.7	22.1	9.6	26.35	26.77	27.37	26.23	2528	389	80	43.35	995	315	579	520
Scolopendra_dehaani	101.45	5.51	25.44	8.19	81.11	58.04	30.7	20.6	10.1	24.98	25.15	26.13	24.72	2284	315	78	38.54	867	326	533	446
Scolopendra_dehaani	101.1	5.57	26.44	8.5	80.19	56.04	31.9	21.3	10.6	26.13	26.3	27.18	25.78	2194	333	75	40.49	826	299	571	543
Scolopendra_dehaani	101.45	5.58	23.95	8.34	80.21	58.37	29.3	18.9	10.4	23.5	23.6	24.67	23.22	2514	337	90	37.16	956	380	584	519
Scolopendra_dehaani	100.61	6.26	27.33	8.71	78.45	56.79	33.2	22.1	11.1	26.87	26.98	28.07	26.67	1906	295	33	48.66	758	176	496	363
Scolopendra_dehaani	99.82	6.38	24.29	8.36	79.6	49.09	30.1	19.6	10.5	23.87	24.28	24.97	23.78	2457	349	54	48.47	949	227	359	925
Scolopendra_dehaani	99.67	6.39	25.26	7.94	77.86	49.37	30.9	20.7	10.2	24.9	25.58	25.93	24.77	2416	372	42	56.24	995	172	301	941
Scolopendra_dehaani	100.07	6.62	27.43	8.65	78.64	58.28	33.6	22.6	11	26.85	27.82	28.2	26.78	2070	295	33	49.22	819	170	463	656
Scolopendra_dehaani	100.46	7.04	27.7	9.03	79.17	78.14	34	22.6	11.4	26.78	27.58	28.6	26.65	1757	375	24	72.61	918	136	288	747
Scolopendra_dehaani	100.32	7.35	27.25	8.09	76.34	81.45	33.1	22.5	10.6	26.32	27.02	28.17	26.13	1833	468	31	88.46	1075	162	283	909
Scolopendra_dehaani	100.08	7.7	27.49	8.83	76.74	78.45	33.7	22.2	11.5	26.63	27.23	28.4	26.43	2025	468	49	72.93	1059	218	339	890
Scolopendra_dehaani	98.76	7.74	27.47	7.96	75.08	67.64	33.3	22.7	10.6	27	27.8	28.37	26.67	2109	338	28	62.58	946	123	398	560
Scolopendra_dehaani	98.84	8.02	27.11	8.78	76.97	73.15	33.2	21.8	11.4	26.58	27.5	28.08	26.25	2121	337	28	61.73	945	128	407	569
Scolopendra_dehaani	98.87	8.06	27.74	9.03	76.48	73.52	34	22.2	11.8	27.22	28.12	28.73	26.9	2107	332	27	61.76	937	122	398	574
Scolopendra_dehaani	98.92	8.08	27.76	9.24	77.01	74.01	34.2	22.2	12	27.22	28.17	28.75	26.92	2113	329	28	61.39	932	121	399	581
Scolopendra_dehaani	98.75	8.1	26.81	8.67	76.02	69.31	32.9	21.5	11.4	26.35	26.52	27.73	25.98	2196	353	29	62.36	984	132	425	569
Scolopendra_dehaani	106.56	8.65	26.44	5.03	62.04	96.39	30.8	22.7	8.1	26.67	25.42	27.57	25.1	2057	331	4	78.17	949	29	571	77
Scolopendra_dehaani	99.37	8.8	27.21	9.43	74.87	80.31	33.9	21.3	12.6	27.03	27.08	28.18	26.18	1861	269	25	57.23	760	109	355	360
Scolopendra_dehaani	98.52	8.91	26.55	9.04	72.33	70.34	33	20.5	12.5	26.23	25.97	27.52	25.77	2880	466	27	67.87	1287	114	579	298
Scolopendra_dehaani	100.07	9.67	27.26	6.62	66.84	108.83	32.5	22.6	9.9	26.2	27.55	28.48	25.8	1608	406	46	76.72	842	183	276	657
Scolopendra_dehaani	98.45	9.84	26.94	8.15	67.92	75.25	33.4	21.4	12	26.58	26.55	28.05	26.27	3834	707	16	85.76	1960	78	634	604
Scolopendra_dehaani	98.45	9.86	26.94	8.16	67.99	74.78	33.4	21.4	12	26.57	26.57	28.03	26.27	3880	721	15	86.55	1998	76	639	597

## Sheet: table S2
Table S2. TNB, PNB and P-SNB for five Scolopendra species.
species	TNB:maximum Bio5 – minimum Bio6	PNB:maximum Bio12 – minimum Bio12	P-SNB:maximum Bio16 - minimum Bio17
Scolopendra_mutilans	43.9	3150	2408
Scolopendra_hainanaum	21.1	1000	1114
Scolopendra_japonica	38.8	1732	920
Scolopendra_morsitans	47.6	6725	5720
Scolopendra_dehaani	54.7	4385	3134

## Sheet: table S3
Table S3. Phylogenetic signal for genomics size calculated through Blomberg’s K.
	Blomberg’s K	PIC.variance.obs	PIC.variance.rnd.mean	PIC.variance.P	PIC.variance.Z
Genomics size	0.955	1.476	1.638	0.027	‒0.692

## Sheet: table S4
Table S4. Statistics describing the relationships. Models were fitted using both OLS and PGLS regressions
	Slope	r2	λ	AIC	F	p
OLS
GS VS TNB	-0.013	0.021			0.75	0.449
GS VS PNB	-0.839	0.564			3.87	0.144
GS VS P-SNB	-1.045	0.83		-1.274	20.48	0.0202
PGLS
GS VS P-SNB	-1.237	0.98	1	-13.873	146.3	0.0012
